# Supplementary material for: Proteomics Identifies Circulating TIMP-1 as a Prognostic Biomarker for Diffuse Large B-Cell Lymphoma
Source: Mol Cell Proteomics. 2023 Jul 26;22(9):100625. doi: 10.1016/j.mcpro.2023.100625 (PMC10470290; doi:10.1016/j.mcpro.2023.100625)
Supplement: Supplemental Table S2 [file mmc2.xlsx]

## Sheet: Sheet1
Table S2 Clinical information of the patients from three cohorts
Discovery cohort						Validation cohort #1						Validation cohort #2
Patient id	Group	Gender	age	Ann arbor stage	IPI score	Patient id	Group	Gender	age	Ann arbor stage	IPI score	Patient id	Group	Gender	age	Ann arbor stage	IPI score
7	Healthy control	Female	52			DF-15	DLBCL	Male	34	III	2	LFA212	DLBCL	Female	78	I	2
8	Healthy control	Male	62			DF-9	DLBCL	Male	53	II	1	LFA221	DLBCL	Male	70	IV	4
9	Healthy control	Female	60			DF-14	DLBCL	Male	56	IV	2	LFA222	DLBCL	Female	47	IV	4
10	Healthy control	Female	56			DF-30	DLBCL	Male	58	III	2	LFA262	DLBCL	Female	52	I	1
11	Healthy control	Female	64			DH-29	DLBCL	Female	58	IV	2	LFA302	DLBCL	Male	48	I	1
13	Healthy control	Male	61			DH-40	DLBCL	Male	61	III	1	LFA192	DLBCL	Female	29	I	1
17	Healthy control	Male	45			DF-24	DLBCL	Male	57	II	1	LFA231	DLBCL	Female	62	II	1
21	Healthy control	Female	50			DH-44	DLBCL	Male	62	II	2	LFA299	DLBCL	Male	79	IV	3
23	Healthy control	Male	68			DF-20	DLBCL	Male	60	I	1	LFA72	DLBCL	Male	57	IV	2
24	Healthy control	Male	64			DH-4	DLBCL	Female	40	II	1	LFA232	DLBCL	Male	43	IV	3
33	Healthy control	Male	45			DH-45	DLBCL	Female	46	IV	2	LFA241	DLBCL	Female	26	IV	3
36	Healthy control	Female	55			DH-2	DLBCL	Male	63	I	1	LFA242	DLBCL	Male	24	IV	3
55	Healthy control	Male	45			DH-7	DLBCL	Male	16	II	1	LFA132	DLBCL	Female	15	IV	2
65	Healthy control	Female	61			DH-1	DLBCL	Male	60	I	1	LFA238	DLBCL	Male	64	III	2
66	Healthy control	Male	54			DH-16	DLBCL	Female	35	IV	2	LFA152	DLBCL	Female	34	IV	2
68	Healthy control	Female	58			DH-25	DLBCL	Male	64	IV	3	LFA252	DLBCL	Female	64	III	2
79	Healthy control	Male	40			DF-46	DLBCL	Female	74	IV	3	LFA21	DLBCL	Male	64	II	1
81	Healthy control	Male	42			DH-17	DLBCL	Male	67	I	1	LFA255	DLBCL	Female	57	I	0
86	Healthy control	Male	53			DH-37	DLBCL	Female	65	I	1	LFA256	DLBCL	Female	30	II	0
87	Healthy control	Female	52			DH-21	DLBCL	Male	37	II	1	LFA131	DLBCL	Male	64	IV	4
92	Healthy control	Female	58			DH-51	DLBCL	Male	54	I	1	LFA41	DLBCL	Female	70	II	1
95	Healthy control	Male	67			DF-1	DLBCL	Male	60	IV	3	LFA31	DLBCL	Female	70	IV	4
96	Healthy control	Female	65			DF-8	DLBCL	Female	73	II	2	LFA258	DLBCL	Female	55	IV	2
103	Healthy control	Female	60			DF-21	DLBCL	Female	23	IV	3	LFA259	DLBCL	Male	57	III	1
119	Healthy control	Male	45			DF-13	DLBCL	Male	52	I	1	LFA260	DLBCL	Female	64	II	2
120	Healthy control	Male	54			DF-23	DLBCL	Male	57	III	1	LFA300	DLBCL	Female	75	IV	4
129	Healthy control	Female	53			DF-26	DLBCL	Male	71	IV	2	LFA161	DLBCL	Male	57	III	1
143	Healthy control	Male	34			DH-39	DLBCL	Male	56	II	1	LFA301	DLBCL	Female	42	II	0
145	Healthy control	Male	39			DF-36	DLBCL	Male	61	IV	2	LFA142	DLBCL	Male	59	I	0
147	Healthy control	Male	40			DH-33	DLBCL	Female	57	IV	1	LFA265	DLBCL	Male	82	III	3
162	Healthy control	Male	31			DH-34	DLBCL	Male	20	IV	1	LFA2	DLBCL	Female	39	I	0
169	Healthy control	Male	56			DH-8	DLBCL	Male	74	II	1	LFA305	DLBCL	Female	23	II	1
178	Healthy control	Male	56			DF-4	DLBCL	Male	68	IV	2	LFA266	DLBCL	Male	45	III	2
179	Healthy control	Female	63			DH-46	DLBCL	Male	44	I	1	LFA267	DLBCL	Male	70	IV	3
180	Healthy control	Female	62			DF-18	DLBCL	Female	70	III	3	LFA81	DLBCL	Female	38	I	0
184	Healthy control	Female	67			DF-28	DLBCL	Female	52	II	2	LFA268	DLBCL	Male	37	I	0
595	Healthy control	Male	51			DH-12	DLBCL	Female	NA	III	2	LFA61	DLBCL	Male	41	II	0
656	Healthy control	Male	29			DF-5	DLBCL	Male	26	I	1	LFA112	DLBCL	Male	49	IV	3
657	Healthy control	Female	28			DH-32	DLBCL	Male	51	II	1	LFA182	DLBCL	Female	57	I	0
658	Healthy control	Female	24			DH-5	DLBCL	Female	52	I	1	LFA269	DLBCL	Male	66	I	1
659	Healthy control	Female	31			DH-3	DLBCL	Female	70	I	1	LFA281	DLBCL	Female	61	III	2
721	Healthy control	Male	22			DH-36	DLBCL	Female	69	I	1	LFA32	DLBCL	Female	62	III	3
723	Healthy control	Female	20			DH-20	DLBCL	Male	72	I	1	LFA201	DLBCL	Female	35	I	0
724	Healthy control	Female	20			DF-38	DLBCL	Male	33	III	2	LFA270	DLBCL	Male	64	III	3
725	Healthy control	Female	20			DH-35	DLBCL	Male	49	II	2	LFA306	DLBCL	Female	65	I	1
735	Healthy control	Female	35			DF-12	DLBCL	Female	58	I	1	LFA271	DLBCL	Female	51	II	0
832	Healthy control	Female	37			DF-39	DLBCL	Female	46	IV	2	LFA272	DLBCL	Female	17	II	0
834	Healthy control	Male	50			DF-3	DLBCL	Female	41	II	1	LFA275	DLBCL	Male	66	I	1
835	Healthy control	Male	51			DH-50	DLBCL	Female	64	II	2	LFA141	DLBCL	Female	64	III	1
836	Healthy control	Female	57			DF-37	DLBCL	Male	61	IV	1	LFA102	DLBCL	Male	30	II	1
837	Healthy control	Female	48			DH-19	DLBCL	Female	77	II	1	LFA52	DLBCL	Male	53	I	0
838	Healthy control	Female	64			DF-17	DLBCL	Male	71	II	1	LFA91	DLBCL	Male	60	III	2
839	Healthy control	Male	49			DH-10	DLBCL	Male	42	II	1	LFA42	DLBCL	Female	47	II	0
840	Healthy control	Male	49			DH-14	DLBCL	Male	47	II	1	LFA82	DLBCL	Male	22	III	2
841	Healthy control	Female	43			DH-15	DLBCL	Male	NA	III	2	LFA62	DLBCL	Male	67	IV	3
842	Healthy control	Male	57			DH-23	DLBCL	Male	55	II	1	LFA51	DLBCL	Female	70	I	1
843	Healthy control	Male	48			DH-28	DLBCL	Male	70	II	1	LFA211	DLBCL	Female	55	I	1
844	Healthy control	Male	35			DH-38	DLBCL	Male	32	II	1	LFA202	DLBCL	Male	65	II	1
845	Healthy control	Male	48			DH-41	DLBCL	Male	44	I	1	LFA181	DLBCL	Female	43	II	0
846	Healthy control	Male	40			DH-47	DLBCL	Female	48	II	1	LFA191	DLBCL	Male	70	II	1
847	Healthy control	Female	45			DH-54	DLBCL	Male	26	IV	1	LFA172	DLBCL	Male	49	II	0
848	Healthy control	Male	43			DH-59	DLBCL	Female	46	IV	3	LFA171	DLBCL	Male	61	II	1
849	Healthy control	Female	47			DH-24	DLBCL	Female	61	II	1	LFA162	DLBCL	Female	49	III	1
850	Healthy control	Male	58			DF-19	DLBCL	Male	61	II	1	LFA151	DLBCL	Female	56	II	0
851	Healthy control	Male	32			DH-43	DLBCL	Male	58	II	1	LFA307	DLBCL	Male	50	I	0
852	Healthy control	Female	46			DF-42	DLBCL	Male	68	I	1	LFA276	DLBCL	Male	49	I	0
870	Healthy control	Male	59			DH-52	DLBCL	Male	33	I	0	LFA308	DLBCL	Male	71	I	1
906	Healthy control	Male	37			DH-22	DLBCL	Male	21	I	1	LFA277	DLBCL	Female	55	II	0
1514	Healthy control	Female	71									LFA278	DLBCL	Female	74	I	1
1515	Healthy control	Male	78									LFA280	DLBCL	Male	24	IV	3
1521	Healthy control	Female	70									LFA282	DLBCL	Female	72	IV	5
1522	Healthy control	Male	71									LFA285	DLBCL	Female	26	I	0
1531	Healthy control	Female	69									LFA286	DLBCL	Male	28	I	0
1533	Healthy control	Female	73									LFA101	DLBCL	Male	55	I	0
1537	Healthy control	Female	71									LFA92	DLBCL	Female	78	III	3
1502A	Healthy control	Male	80									LFA309	DLBCL	Male	63	II	1
1502B	Healthy control	Male	69									LFA288	DLBCL	Female	26	III	2
1506A	Healthy control	Male	74									LFA289	DLBCL	Male	47	II	0
1506B	Healthy control	Male	69									LFA290	DLBCL	Female	58	IV	3
F10	DLBCL	Male	30	III	0							LFA245	DLBCL	Female	73	III	4
F25	DLBCL	Male	69	IV	4							LFA291	DLBCL	Female	76	II	1
F26	DLBCL	Male	34	IV	3							LFA292	DLBCL	Male	53	I	0
F27	DLBCL	Female	58	III	2							LFA246	DLBCL	Male	79	I	2
F28	DLBCL	Male	44	IV	2							LFA295	DLBCL	Female	47	III	2
F29	DLBCL	Male	48	IV	2							LFA296	DLBCL	Male	34	I	1
F31	DLBCL	Male	54	IV	3							LFA297	DLBCL	Female	32	II	3
F36	DLBCL	Female	34	II	1							LFA298	DLBCL	Male	57	I	0
F37	DLBCL	Female	70	IV	3
F38	DLBCL	Female	51	IV	1
F39	DLBCL	Female	55	IV	2
F40	DLBCL	Female	25	IV	3
F42	DLBCL	Female	50	III	1
F43	DLBCL	Male	70	IV	3
F44	DLBCL	Male	44	IV	2
F45	DLBCL	Male	50	IV	2
F47	DLBCL	Male	46	II	0
F5	DLBCL	Male	45	II	1
F52	DLBCL	Female	52	IV	3
F53	DLBCL	Male	28	I	1
F54	DLBCL	Female	61	IV	4
F55	DLBCL	Male	73	III	4
F59	DLBCL	Male	48	I	1
F60	DLBCL	Female	28	IV	3
F61	DLBCL	Male	60	IV	2
F62	DLBCL	Female	26	IV	3
F63	DLBCL	Male	26	II	0
F64	DLBCL	Male	54	IV	3
F65	DLBCL	Male	61	IV	4
F66	DLBCL	Male	65	IV	4
F67	DLBCL	Female	42	III	2
F68	DLBCL	Male	60	IV	3
F7	DLBCL	Male	58	IV	2
F11-1	DLBCL	Male	70	IV	3
F13-1	DLBCL	Male	19	II	1
F14-1	DLBCL	Female	50	III	2
F15-1	DLBCL	Female	68	II	2
F17-1	DLBCL	Female	65	IV	4
F18-1	DLBCL	Female	63	IV	4
F19-1	DLBCL	Male	77	II	1
F21-1	DLBCL	Female	52	IV	3
F22-1	DLBCL	Female	59	III	3
F24-1	DLBCL	Male	44	II	1
F3-1	DLBCL	Female	63	III	2
F33-1	DLBCL	Male	28	II	1
F34-1	DLBCL	Female	70	IV	3
F4-1	DLBCL	Female	60	IV	3
F49-1	DLBCL	Male	49	IV	4
F51-1	DLBCL	Female	63	III	3
F6-1	DLBCL	Male	63	IV	3
F8-1	DLBCL	Male	77	IV	3
H1	DLBCL	Male	59	III	1
H110	DLBCL	Male	19	I	0
H111	DLBCL	Male	61	IV	3
H112	DLBCL	Male	41	I	1
H113	DLBCL	Female	18	IV	2
H114	DLBCL	Male	63	II	2
H115	DLBCL	Male	68	I	1
H116	DLBCL	Female	56	III	2
H117	DLBCL	Female	63	I	1
H118	DLBCL	Male	45	II	0
H119	DLBCL	Male	72	II	1
H12	DLBCL	Male	59	II	0
H120	DLBCL	Male	56	III	2
H121	DLBCL	Female	68	III	2
H122	DLBCL	Female	43	II	0
H123	DLBCL	Female	61	II	2
H124	DLBCL	Male	39	II	2
H125	DLBCL	Male	39	III	2
H126	DLBCL	Female	29	I	0
H127	DLBCL	Male	32	I	1
H14	DLBCL	Male	73	III	3
H26	DLBCL	Female	73	II	2
H29	DLBCL	Male	61	II	1
H31	DLBCL	Male	42	II	1
H33	DLBCL	Male	42	II	0
H4	DLBCL	Female	58	II	0
H40	DLBCL	Male	14	I	0
H42	DLBCL	Female	43	II	0
H43	DLBCL	Female	61	IV	4
H44	DLBCL	Female	37	II	1
H50	DLBCL	Male	81	II	2
H51	DLBCL	Female	37	IV	3
H55	DLBCL	Female	67	II	2
H56	DLBCL	Male	59	IV	4
H57	DLBCL	Male	74	II	2
H58	DLBCL	Male	58	II	0
H6	DLBCL	Male	81	I	1
H60	DLBCL	Male	35	II	0
H61	DLBCL	Female	67	II	2
H62	DLBCL	Male	66	II	1
H67	DLBCL	Female	66	II	2
H68	DLBCL	Female	47	II	0
H69	DLBCL	Female	41	III	1
H7	DLBCL	Male	72	IV	4
H72	DLBCL	Female	63	IV	4
H75	DLBCL	Female	70	III	3
H78	DLBCL	Male	63	III	3
H79	DLBCL	Female	64	II	2
H8	DLBCL	Male	42	IV	2
H80	DLBCL	Male	59	III	2
H82	DLBCL	Male	37	IV	2
H86	DLBCL	Female	58	I	0
H87	DLBCL	Male	56	II	0
H88	DLBCL	Female	73	II	2
H90	DLBCL	Female	60	III	2
H91	DLBCL	Female	52	III	1
H92	DLBCL	Female	59	IV	3
H93	DLBCL	Female	67	III	3
H94	DLBCL	Female	41	I	1
H10-1	DLBCL	Female	38	II	0
H11-1	DLBCL	Female	55	IV	3
H13-1	DLBCL	Female	47	II	0
H15-1	DLBCL	Male	45	III	2
H17-1	DLBCL	Female	59	II	0
H18-1	DLBCL	Male	57	II	1
H19-1	DLBCL	Male	58	I	0
H21-1	DLBCL	Male	74	I	1
H22-1	DLBCL	Female	61	I	1
H23-1	DLBCL	Male	52	II	2
H24-1	DLBCL	Female	52	II	0
H25-1	DLBCL	Female	29	II	1
H27-1	DLBCL	Male	68	II	2
H28-1	DLBCL	Male	31	II	1
H30-1	DLBCL	Female	42	III	1
H3-1	DLBCL	Female	54	III	2
H32-1	DLBCL	Male	69	II	1
H34-1	DLBCL	Female	61	I	1
H35-1	DLBCL	Male	42	II	1
H36-1	DLBCL	Male	65	II	1
H37-1	DLBCL	Male	53	III	2
H38-1	DLBCL	Male	54	II	1
H39-1	DLBCL	Male	32	II	1
H41-1	DLBCL	Male	57	IV	2
H46-1	DLBCL	Female	62	II	1
H49-1	DLBCL	Female	75	IV	4
H5-1	DLBCL	Female	43	I	0
H52-1	DLBCL	Female	40	II	0
H53-1	DLBCL	Female	53	II	0
H54-1	DLBCL	Male	44	IV	3
H63-1	DLBCL	Female	59	II	0
H64-1	DLBCL	Female	69	II	1
H65-1	DLBCL	Female	63	IV	4
H70-1	DLBCL	Male	55	IV	2
H71-1	DLBCL	Male	77	I	2
H73-1	DLBCL	Male	57	III	1
H9-1	DLBCL	Male	56	IV	3
