# Supplementary material for: Proteomics Identifies Circulating TIMP-1 as a Prognostic Biomarker for Diffuse Large B-Cell Lymphoma
Source: Mol Cell Proteomics. 2023 Jul 26;22(9):100625. doi: 10.1016/j.mcpro.2023.100625 (PMC10470290; doi:10.1016/j.mcpro.2023.100625)
Supplement: Supplemental Table S3 [file mmc3.xlsx]

## Sheet: Table S8
Table S3 The parameters of forty-five DIA windows in DIA acquisition
Compound	Formula	Adduct	m/z	z	Isolation Window (m/z)
		(no adduct)	374	3	52
		(no adduct)	412	3	24
		(no adduct)	436.5	2	25
		(no adduct)	457	2	16
		(no adduct)	471.5	2	13
		(no adduct)	483.5	2	11
		(no adduct)	494.5	2	11
		(no adduct)	507	2	14
		(no adduct)	520.5	2	13
		(no adduct)	533.5	2	13
		(no adduct)	545	2	10
		(no adduct)	554.5	2	9
		(no adduct)	563.5	2	9
		(no adduct)	573.5	2	11
		(no adduct)	583.5	2	9
		(no adduct)	593.5	2	11
		(no adduct)	604	2	10
		(no adduct)	615	2	12
		(no adduct)	626	2	10
		(no adduct)	636	2	10
		(no adduct)	646	2	10
		(no adduct)	657	2	12
		(no adduct)	668.5	2	11
		(no adduct)	680	2	12
		(no adduct)	691	2	10
		(no adduct)	702	2	12
		(no adduct)	714	2	12
		(no adduct)	726.5	2	13
		(no adduct)	739.5	2	13
		(no adduct)	753	2	14
		(no adduct)	767	2	14
		(no adduct)	781	2	14
		(no adduct)	796	2	16
		(no adduct)	812	2	16
		(no adduct)	828.5	2	17
		(no adduct)	846.5	2	19
		(no adduct)	866	2	20
		(no adduct)	887	2	22
		(no adduct)	910	2	24
		(no adduct)	935.5	2	27
		(no adduct)	964	2	30
		(no adduct)	998	2	38
		(no adduct)	1040.5	2	47
		(no adduct)	1101	2	74
		(no adduct)	1269	2	262
