# Supplementary material for: Proteomics Identifies Circulating TIMP-1 as a Prognostic Biomarker for Diffuse Large B-Cell Lymphoma
Source: Mol Cell Proteomics. 2023 Jul 26;22(9):100625. doi: 10.1016/j.mcpro.2023.100625 (PMC10470290; doi:10.1016/j.mcpro.2023.100625)
Supplement: Supplemental Table S4 [file mmc4.xlsx]

## Sheet: Discovery cohort
Table S4 The detailed protein information used in the spectral library construction
protein accession number	Protein names	Gene Names	StrippedPeptide.1	Length	coverage(%)
A0A024QZ42	HCG1985580, isoform CRA_c (Programmed cell death 6)	PDCD6 hCG_1985580	1	121	9.09091
A0A024R6I7	Alpha-1-antitrypsin (Serpin peptidase inhibitor, clade A (Alpha-1 antiproteinase, antitrypsin), member 1, isoform CRA_a)	SERPINA1 hCG_2029168	36	418	123.923
A0A075B6I0	Immunoglobulin lambda variable 8-61	IGLV8-61	3	122	27.8689
A0A075B6J9	Immunoglobulin lambda variable 2-18	IGLV2-18	2	118	24.5763
A0A075B6K0	Immunoglobulin lambda variable 3-16	IGLV3-16	2	115	15.6522
A0A075B6K4	Immunoglobulin lambda variable 3-10	IGLV3-10	2	115	31.3043
A0A075B6K5	Immunoglobulin lambda variable 3-9	IGLV3-9	1	115	9.56522
A0A075B6R9	Probable non-functional immunoglobulin kappa variable 2D-24	IGKV2D-24	3	120	49.1667
A0A075B6Z2	T cell receptor alpha joining 56	TRAJ56	1	21	38.0952
A0A075B7B8	Immunoglobulin heavy variable 3/OR16-12 (non-functional)	IGHV3OR16-12	2	117	17.094
A0A075B7C0	Calpain small subunit 1	CAPNS1	2	197	11.6751
A0A075B7D0	Immunoglobulin heavy variable 1/OR15-1 (non-functional)	IGHV1OR15-1	1	117	10.2564
A0A087WSX0	Immunoglobulin lambda variable 5-45	IGLV5-45	1	123	8.13008
A0A087WSY6	Immunoglobulin kappa variable 3D-15	IGKV3D-15	3	115	39.1304
A0A087WTS4	FKBP prolyl isomerase 1A	FKBP1A	1	97	13.4021
A0A087WVQ6	Clathrin heavy chain	CLTC hCG_1818599	1	1679	0.952948
A0A087WVQ9	Elongation factor 1-alpha	EEF1A1	6	459	18.0828
A0A087WYS1	UTP--glucose-1-phosphate uridylyltransferase (EC 2.7.7.9)	UGP2	1	463	1.94384
A0A087WYS6	Proteasome (Prosome, macropain) subunit, alpha type, 8, isoform CRA_b (Proteasome 20S subunit alpha 8)	PSMA8 hCG_38481	2	224	11.1607
A0A087WZB5	Parvin beta	PARVB	6	289	25.9516
A0A087X054	Hypoxia up-regulated 1 (Hypoxia up-regulated protein 1)	HYOU1	3	937	5.76307
A0A087X0D5	Cathepsin H	CTSH	2	358	6.70391
A0A087X0I0	Tenascin XB	TNXB	21	1962	15.9021
A0A087X0I3	Adenosine deaminase 2	ADA2	3	391	10.9974
A0A087X0M8	Cell adhesion molecule L1 like	CHL1	21	1171	27.0709
A0A087X0S5	Collagen type VI alpha 1 chain	COL6A1	4	450	13.5556
A0A087X0T8	Cell adhesion molecule 1	CADM1	3	346	13.2948
A0A096LPE2	SAA2-SAA4 readthrough	SAA2-SAA4	5	208	25.4808
A0A0A0MRG2	Amyloid-beta A4 protein	APP	2	660	4.39394
A0A0A0MRJ7	Coagulation factor V	F5	69	2229	40.2871
A0A0A0MRZ8	Immunoglobulin kappa variable 3D-11	IGKV3D-11	2	115	26.087
A0A0A0MS09	Immunoglobulin heavy constant delta	IGHD	10	430	37.4419
A0A0A0MS15	Immunoglobulin heavy variable 3-49	IGHV3-49	4	119	39.4958
A0A0A0MSA9	PVR cell adhesion molecule	PVR	4	392	14.0306
A0A0A0MSK3	HCG14925, isoform CRA_b (Thromboxane A synthase 1)	TBXAS1 hCG_14925	1	460	2.6087
A0A0A0MSV6	Complement C1q B chain	C1QB	9	228	54.386
A0A0A0MT36	Immunoglobulin kappa variable 6D-21	IGKV6D-21	1	114	10.5263
A0A0A0MTH3	Integrin-linked protein kinase (59 kDa serine/threonine-protein kinase) (Beta-integrin-linked kinase) (ILK-1) (ILK-2) (p59ILK)	ILK	6	483	14.9068
A0A0B4J1U3	Immunoglobulin lambda variable 1-36	IGLV1-36	1	117	13.6752
A0A0B4J1U7	Immunoglobulin heavy variable 6-1	IGHV6-1	3	121	21.4876
A0A0B4J1V0	Immunoglobulin heavy variable 3-15	IGHV3-15	4	119	50.4202
A0A0B4J1V2	Immunoglobulin heavy variable 2-26	IGHV2-26	2	119	17.6471
A0A0B4J1V6	Immunoglobulin heavy variable 3-73	IGHV3-73	4	119	42.0168
A0A0B4J1X5	Immunoglobulin heavy variable 3-74	IGHV3-74	1	117	12.8205
A0A0B4J1Y8	Immunoglobulin lambda variable 9-49	IGLV9-49	2	123	16.2602
A0A0B4J231	Immunoglobulin lambda like polypeptide 5	IGLL5	4	215	25.1163
A0A0B4J278	Alpha-1-antitrypsin (Serpin family A member 1)	SERPINA1	1	144	13.1944
A0A0B4J2D9	Immunoglobulin kappa variable 1D-13	IGKV1D-13	1	117	13.6752
A0A0C4DFP6	Cartilage acidic protein 1	CRTAC1	12	637	29.5133
A0A0C4DGB6	Albumin	ALB	103	604	272.351
A0A0C4DH29	Immunoglobulin heavy variable 1-3	IGHV1-3	1	117	12.8205
A0A0C4DH31	Immunoglobulin heavy variable 1-18	IGHV1-18	1	117	14.5299
A0A0C4DH33	Immunoglobulin heavy variable 1-24	IGHV1-24	2	117	34.188
A0A0C4DH34	Immunoglobulin heavy variable 4-28	IGHV4-28	1	117	7.69231
A0A0C4DH35	Probable non-functional immunoglobulin heavy variable 3-35	IGHV3-35	1	117	9.40171
A0A0C4DH36	Probable non-functional immunoglobulin heavy variable 3-38	IGHV3-38	1	116	9.48276
A0A0C4DH38	Immunoglobulin heavy variable 5-51	IGHV5-51	4	117	40.1709
A0A0C4DH41	Immunoglobulin heavy variable 4-61	IGHV4-61	2	118	21.1864
A0A0C4DH43	Immunoglobulin heavy variable 2-70D	IGHV2-70D	2	119	30.2521
A0A0C4DH67	Immunoglobulin kappa variable 1-8	IGKV1-8	2	115	26.9565
A0A0C4DH73	Immunoglobulin kappa variable 1-12	IGKV1-12	1	117	13.6752
A0A0G2JH50	HLA class I histocompatibility antigen, C alpha chain	HLA-C	1	372	4.30108
A0A0G2JI36	HLA class I histocompatibility antigen, A alpha chain	HLA-A	4	299	22.408
A0A0G2JIW1	Heat shock 70 kDa protein 1B	HSPA1B	4	642	7.94393
A0A0G2JL69	Complement C2 (EC 3.4.21.43) (C3/C5 convertase)	C2	11	723	27.6625
A0A0G2JMB2	Immunoglobulin heavy constant alpha 2	IGHA2	17	340	94.7059
A0A0G2JMW3	Cadherin-related family member 5	CDHR5	1	845	2.13018
A0A0G2JPR0	Complement C4-A	C4A	102	1744	89.1055
A0A0J9YX35	Immunoglobulin heavy variable 3-64D	IGHV3-64D	2	117	18.8034
A0A0J9YX90	Glucose-6-phosphate isomerase	GPI	1	279	3.22581
A0A0J9YYC8	Serine protease 2	PRSS2	1	247	8.09717
A0A0S2Z4L3	Protein S (Protein S isoform 2)	PROS1	26	708	56.0734
A0A0U1RR32	Histone H2A	hCG_2039566	3	169	20.7101
A0A140T953	HLA class I histocompatibility antigen, B alpha chain	HLA-B	2	246	9.34959
A0A140T998	Proteasome subunit beta type-8	PSMB8	1	252	4.7619
A0A182DWH7	Selenoprotein P	SELENOP	8	310	28.7097
A0A1B0GTT5	Vimentin	VIM	1	149	6.71141
A0A1B0GU03	Peptidase A1 domain-containing protein	NA	6	582	14.0893
A0A1B0GUS4	Ubiquitin-conjugating enzyme E2 L5 (EC 2.3.2.23) (Ubiquitin-protein ligase L5)	UBE2L5	1	154	14.2857
A0A286YES5	Immunoglobulin heavy constant epsilon (Ig epsilon chain C region) (Ig epsilon chain C region ND)	IGHE	2	546	4.57875
A0A286YEY1	Immunoglobulin heavy constant alpha 1 (Ig alpha-1 chain C region) (Ig alpha-1 chain C region BUR) (Ig alpha-1 chain C region TRO)	IGHA1	7	398	35.6784
A0A286YEY4	Immunoglobulin heavy constant gamma 2 (Ig gamma-2 chain C region) (Ig gamma-2 chain C region DOT) (Ig gamma-2 chain C region TIL) (Ig gamma-2 chain C region ZIE)	IGHG2	18	395	85.5696
A0A286YFJ8	Immunoglobulin heavy constant gamma 4 (Ig gamma-4 chain C region)	IGHG4	6	396	30.8081
A0A2R8Y478	CD9 molecule	CD9	1	159	6.28931
A0A2R8Y7X9	Globin family profile domain-containing protein	NA	9	168	75.5952
A0A2R8YEM3	Ribosomal protein L15	RPL15	1	169	7.10059
A0A2U3TZL5	CD59 molecule (CD59 blood group)	CD59	2	120	20
A0A3B3IS80	Fructose-bisphosphate aldolase (EC 4.1.2.13)	ALDOB	10	342	38.8889
A0A3B3ISA6	Complement C4B (Chido blood group)	C4B	8	1296	13.1944
A0A3B3ISR2	Complement C1r	C1R	33	705	68.3688
A0A3B3ISS6	Glycoprotein nmb	GPNMB	1	588	1.70068
A0A3B3ISU0	Desmocollin 2	DSC2	1	758	2.24274
A0A3B3ISW6	Complement factor H related 2	CFHR2	4	211	21.8009
A0A3B3IUC0	Integral membrane protein 2	ITM2B	1	210	6.19048
A0A494BZU0	Interleukin 6 cytokine family signal transducer	IL6ST	2	642	4.04984
A0A494BZX6	Cell division cycle 42	CDC42	1	156	7.05128
A0A494BZZ2	Tropomyosin 1	TPM1	3	251	13.1474
A0A494C165	Peptidase D	PEPD	11	523	28.4895
A0A499FI48	Protein disulfide-isomerase (EC 5.3.4.1)	PDIA4	2	646	3.71517
A0A4W8ZXM2	Immunoglobulin heavy variable 3-72	IGHV3-72	5	101	62.3762
A0A4W9A917	Immunoglobulin heavy constant gamma 3 (HDC) (Heavy chain disease protein) (Ig gamma-3 chain C region)	IGHG3	8	446	28.6996
A0A5F9ZHM4	L-lactate dehydrogenase (EC 1.1.1.27)	LDHB	11	341	43.1085
A1L4H1	Soluble scavenger receptor cysteine-rich domain-containing protein SSC5D (Soluble scavenger protein with 5 SRCR domains) (SSc5D)	SSC5D	4	1573	3.68722
A2NJV5	Immunoglobulin kappa variable 2-29	IGKV2-29	4	120	45.8333
A6NC48	ADP-ribosyl cyclase/cyclic ADP-ribose hydrolase (EC 3.2.2.6)	BST1	7	333	32.1321
A6NHG4	D-dopachrome decarboxylase-like protein (EC 4.1.1.-) (D-dopachrome tautomerase-like protein)	DDTL	1	134	9.70149
A6NL76	Actin alpha 1, skeletal muscle	ACTA1	1	351	4.5584
A6XND0	Insulin-like growth factor-binding protein 3	IGFBP3	13	270	61.8519
A8MVZ9	Fructose-bisphosphate aldolase (EC 4.1.2.13)	ALDOC	1	336	6.84524
A8MX94	Glutathione S-transferase (EC 2.5.1.18) (GST class-pi)	GSTP1	3	174	24.1379
B0YIW2	Apolipoprotein C-III (Apolipoprotein C3)	APOC3	9	117	112.821
B1AH77	Rac family small GTPase 2	RAC2	1	148	6.75676
B1AHC9	X-ray repair cross complementing 6	XRCC6	1	559	2.14669
B1AHL2	Fibulin-1	FBLN1	5	721	13.5922
B1AK85	F-actin-capping protein subunit beta	CAPZB	3	260	14.2308
B1ALD9	Periostin	POSTN	11	808	21.9059
B1B0D4	ADAMTS like 2	ADAMTSL2	2	1060	3.49057
B2RPK0	Putative high mobility group protein B1-like 1 (High mobility group protein B1 pseudogene 1) (Putative high mobility group protein 1-like 1) (HMG-1L1)	HMGB1P1 HMG1L1 HMGB1L1	1	211	6.16114
B3KQV6	Protein phosphatase 2 scaffold subunit Aalpha (cDNA FLJ33169 fis, clone ADRGL2000384, highly similar to Serine/threonine-protein phosphatase 2A 65 kDa regulatory subunit A alpha isoform)	PPP2R1A	1	410	4.87805
B4DDQ3	Dynamin 1 like (cDNA FLJ59840, highly similar to Dynamin-1-like protein)	DNM1L	1	180	5.55556
B4DV12	Ubiquitin B (cDNA FLJ51326, highly similar to Homo sapiens ubiquitin B (UBB), mRNA)	UBB	3	153	28.1046
B4DXW1	Actin related protein 3 (cDNA FLJ51148, highly similar to Actin-like protein 3) (cDNA FLJ52434, highly similar to Actin-like protein 3) (cDNA, FLJ79112, highly similar to Actin-like protein 3) (cDNA, FLJ79295, highly similar to Actin-like protein 3)	ACTR3	3	367	19.891
B4E1Z4	Complement C2 (EC 3.4.21.43) (C3/C5 convertase)	NA	67	1266	73.9336
B5MCB3	[histone H4]-N-methyl-L-lysine20 N-methyltransferase KMT5B (EC 2.1.1.361) (EC 2.1.1.362) ([histone H4]-lysine20 N-methyltransferase KMT5B)	KMT5B	1	402	2.23881
B5MDF5	GTP-binding nuclear protein Ran	RAN hCG_1744585	4	233	18.0258
B7Z6Z4	Myosin light chain 6 (cDNA FLJ56329, highly similar to Myosin light polypeptide 6)	MYL6	5	238	26.4706
B7ZAR1	T-complex protein 1 subunit epsilon (CCT-epsilon)	CCT5	1	503	3.37972
B7ZKJ8	ITIH4 protein (Inter-alpha-trypsin inhibitor heavy chain 4)	ITIH4	51	935	83.7433
B8ZZ51	Malate dehydrogenase 1	MDH1	1	169	5.91716
B9ZVP7	Ribosomal protein L23	RPL23	1	114	13.1579
C9IYF5	Exostosin like glycosyltransferase 2	EXTL2	1	117	16.2393
C9IZP8	Complement C1s	C1S	1	103	16.5049
C9J1Z8	ADP ribosylation factor 5	ARF5	2	150	14
C9J6H2	Insulin-like growth factor-binding protein 1	IGFBP1	1	216	7.40741
C9J9W2	LIM and SH3 protein 1	LASP1	2	166	13.253
C9JB55	Transferrin	TF	1	75	20
C9JC71	Fc gamma receptor IIIa	FCGR3A	2	135	15.5556
C9JF17	Apolipoprotein D	APOD	8	215	42.7907
C9JPQ9	Fibrinogen gamma chain	FGG	1	119	6.72269
D3YTG3	ABI family member 3 binding protein	ABI3BP	6	1786	4.9832
D6R9W4	Drebrin 1	DBN1	1	317	5.04732
D6RAR4	HGF activator	HGFAC	18	662	37.3112
D6RD58	Leukocyte cell derived chemotaxin 2	LECT2	1	79	11.3924
D6RE86	Ceruloplasmin	CP	3	178	26.9663
D6RF35	Vitamin D-binding protein (Gc-globulin) (Group-specific component)	GC	36	476	115.756
D6RG00	HCG2018358, isoform CRA_d (Ubiquitin conjugating enzyme E2 V1)	UBE2V1 hCG_2018358	1	89	11.236
D6RGW0	Endoplasmic reticulum aminopeptidase 2	ERAP2	1	694	1.8732
D6RHD5	Albumin	ALB	7	459	18.5185
D6W5L6	Surfactant, pulmonary-associated protein B, isoform CRA_a	SFTPB hCG_34600	3	393	10.687
E5RH16	Platelet derived growth factor receptor beta	PDGFRB	1	239	5.43933
E7END6	Protein C, inactivator of coagulation factors Va and VIIIa	PROC	11	495	41.2121
E7ENL6	Collagen type VI alpha 3 chain	COL6A3	14	638	27.7429
E7EPG1	Multimerin 1	MMRN1	6	970	8.45361
E7EQB2	Lactotransferrin	LTF	6	696	11.4943
E7ETH0	Complement factor I	CFI	29	591	63.7902
E7EUF1	Ectonucleotide pyrophosphatase/phosphodiesterase 2	ENPP2	5	884	7.1267
E7EUJ1	Hepatic triacylglycerol lipase (EC 3.1.1.3) (EC 3.1.1.32) (EC 3.1.1.5) (Lipase member C) (Lysophospholipase) (Phospholipase A1)	LIPC	1	499	3.80762
E7EUT5	Glyceraldehyde-3-phosphate dehydrogenase	GAPDH	7	260	41.1538
E7EX60	Neuropilin 1	NRP1	11	641	24.805
E9PBW4	Hemoglobin subunit gamma 2	HBG2	1	92	13.0435
E9PD35	receptor protein-tyrosine kinase (EC 2.7.10.1)	FLT4	8	1306	10.0306
E9PEK4	receptor protein-tyrosine kinase (EC 2.7.10.1)	CSF1R	4	671	9.68703
E9PF17	Versican	VCAN	1	1594	0.815558
E9PGZ1	Caldesmon 1	CALD1	4	536	10.4478
E9PHK0	C-type lectin domain family 3 member B	CLEC3B	12	160	118.75
E9PJ29	Out at first protein homolog	OAF	3	157	25.4777
E9PK25	Cofilin 1	CFL1	6	204	50.9804
E9PL09	40S ribosomal protein S3 (EC 4.2.99.18)	RPS3	2	231	10.8225
E9PLD0	RAB1B, member RAS oncogene family	RAB1B	2	169	21.3018
E9PMM9	40S ribosomal protein S2	RPS2	1	218	5.9633
E9PMT7	Fc mu receptor	FCMR	1	147	12.9252
E9PRM1	Calpain 1	CAPN1	2	201	18.408
F5GZS6	Solute carrier family 3 member 2	SLC3A2	3	599	7.34558
F5GZZ9	CD163 molecule	CD163	19	1109	26.4202
F5H3P3	Rho GDP dissociation inhibitor beta	ARHGDIB	2	158	26.5823
F5H5G1	Limbic system associated membrane protein	LSAMP	1	288	5.55556
F5H8B0	Coagulation factor VII	F7	8	382	37.6963
F6SYF8	Dickkopf WNT signaling pathway inhibitor 3	DKK3	1	364	6.31868
F8VUA6	Ribosomal protein L18	RPL18	1	130	10
F8VZ49	Heterogeneous nuclear ribonucleoprotein A1	HNRNPA1	3	231	16.8831
F8W079	ATP synthase F1 subunit beta	ATP5F1B	1	284	4.57746
G3V0E5	Transferrin receptor protein 1	TFRC hCG_22086	22	679	40.5007
G3V2W1	Protein Z-dependent protease inhibitor (Serpin family A member 10) (Serpin peptidase inhibitor, clade A (Alpha-1 antiproteinase, antitrypsin), member 10, isoform CRA_a)	SERPINA10 hCG_22331	12	484	27.686
G3V4U0	Fibulin 5	FBLN5	5	453	10.8168
G3V5Z7	Proteasome subunit alpha type	PSMA6	4	252	22.619
G3XAK1	Macrophage stimulating 1 (Macrophage stimulating 1 (Hepatocyte growth factor-like), isoform CRA_b)	MST1 hCG_2001992	27	725	57.7931
G3XAP6	Cartilage oligomeric matrix protein (Cartilage oligomeric matrix protein, isoform CRA_b)	COMP hCG_37043	17	724	44.4751
H0Y2Y8	Zyxin	ZYX	11	540	32.5926
H0Y300	Haptoglobin	HP	32	442	100
H0Y4K8	Fibronectin 1	FN1	1	241	4.14938
H0Y5E4	CD44 antigen (Extracellular matrix receptor III) (GP90 lymphocyte homing/adhesion receptor) (HUTCH-I) (Hermes antigen) (Hyaluronate receptor) (Phagocytic glycoprotein 1) (Phagocytic glycoprotein I)	CD44	3	294	10.5442
H0YAC1	Uncharacterized protein	NA	31	686	56.8513
H0YDD8	60S acidic ribosomal protein P2	RPLP2	1	92	13.0435
H0YKT8	Proteasome subunit beta	PSMA4	1	181	5.52486
H0YMZ3	Semaphorin 4B	SEMA4B	3	461	6.94143
H0YND0	Fibrillin 1	FBN1	2	853	3.39977
H7BXV5	Collagen type XVIII alpha 1 chain	COL18A1	3	687	4.80349
H7BY64	ZNF511-PRAP1 readthrough	ZNF511-PRAP1	4	318	20.1258
H7BZJ3	Protein disulfide-isomerase A6 (EC 5.3.4.1)	PDIA3	1	147	9.52381
H7C1M3	Matrix metallopeptidase 8	MMP8	1	344	3.77907
H7C2K7	Sushi domain containing 5	SUSD5	1	243	4.93827
H7C5R1	Ceruloplasmin	CP	1	852	4.22535
I3L145	Sex hormone binding globulin (Sex hormone-binding globulin, isoform CRA_a)	SHBG hCG_42018	14	344	64.8256
I3L397	Eukaryotic translation initiation factor 5A (eIF-5A)	EIF5A	3	146	29.4521
J3KNB4	Cathelicidin antimicrobial peptide	CAMP hCG_18336	7	173	41.6185
J3KPA1	Cysteine rich secretory protein 3	CRISP3	3	276	19.2029
J3KRP0	Carnosine dipeptidase 1	CNDP1	19	464	57.3276
J3QLC9	Haptoglobin	HP	4	365	18.0822
J3QQQ0	Phospholipase A1	LIPG	1	390	4.35897
J3QQR8	Intercellular adhesion molecule 2	ICAM2	3	166	19.2771
J3QRS3	Myosin light chain 12A (Myosin regulatory light chain MRCL3, isoform CRA_b)	MYL12A MRCL3 hCG_2045956	6	177	43.5028
J3QSU6	Tenascin C	TNC	8	2019	5.44824
K4DIA0	Inducible T cell costimulator ligand (Inducible T-cell co-stimulator ligand, isoform CRA_b)	ICOSLG hCG_401312	2	473	5.91966
K7EKF6	Angiopoietin like 6	ANGPTL6	2	430	4.88372
K7ER74	Apolipoprotein C-II (Apo-CII) (ApoC-II) (Apolipoprotein C2)	APOC4-APOC2	7	178	52.809
K7ERG9	Complement factor D	CFD	8	260	64.2308
K7ERI9	Apolipoprotein C-I	APOC1	6	77	83.1169
K7ES70	Microfibril associated protein 4	MFAP4	1	280	6.42857
M0R009	Alpha-1-B glycoprotein	A1BG	11	305	65.9016
M0R0M7	Syntaxin binding protein 2	STXBP2	3	408	12.7451
M0R1M5	Ribosomal protein S16	RPS16	1	85	9.41176
M0R1Q1	Complement C3	C3	1	103	22.3301
M0R3C9	Notch receptor 3	NOTCH3	3	1286	3.18818
O00151	PDZ and LIM domain protein 1 (C-terminal LIM domain protein 1) (Elfin) (LIM domain protein CLP-36)	PDLIM1 CLIM1 CLP36	4	329	18.541
O00187	Mannan-binding lectin serine protease 2 (EC 3.4.21.104) (MBL-associated serine protease 2) (Mannose-binding protein-associated serine protease 2) (MASP-2) [Cleaved into: Mannan-binding lectin serine protease 2 A chain; Mannan-binding lectin serine protease 2 B chain]	MASP2	15	686	30.0292
O00299	Chloride intracellular channel protein 1 (Chloride channel ABP) (Nuclear chloride ion channel 27) (NCC27) (Regulatory nuclear chloride ion channel protein) (hRNCC)	CLIC1 G6 NCC27	3	241	21.5768
O00391	Sulfhydryl oxidase 1 (hQSOX) (EC 1.8.3.2) (Quiescin Q6)	QSOX1 QSCN6 UNQ2520/PRO6013	20	747	36.4123
O00592	Podocalyxin (GCTM-2 antigen) (Gp200) (Podocalyxin-like protein 1) (PC) (PCLP-1)	PODXL PCLP PCLP1	1	558	2.15054
O00602	Ficolin-1 (Collagen/fibrinogen domain-containing protein 1) (Ficolin-A) (Ficolin-alpha) (M-ficolin)	FCN1 FCNM	2	326	7.05521
O14498	Immunoglobulin superfamily containing leucine-rich repeat protein	ISLR UNQ189/PRO215	3	428	9.34579
O14791	Apolipoprotein L1 (Apolipoprotein L) (Apo-L) (ApoL) (Apolipoprotein L-I) (ApoL-I)	APOL1 APOL	13	398	50
O15143	Actin-related protein 2/3 complex subunit 1B (Arp2/3 complex 41 kDa subunit) (p41-ARC)	ARPC1B ARC41	3	372	13.172
O15144	Actin-related protein 2/3 complex subunit 2 (Arp2/3 complex 34 kDa subunit) (p34-ARC)	ARPC2 ARC34 PRO2446	2	300	7
O15145	Actin-related protein 2/3 complex subunit 3 (Arp2/3 complex 21 kDa subunit) (p21-ARC)	ARPC3 ARC21	1	178	6.17978
O15204	ADAM DEC1 (EC 3.4.24.-) (A disintegrin and metalloproteinase domain-like protein decysin-1) (ADAM-like protein decysin-1)	ADAMDEC1	2	470	5.95745
O15467	C-C motif chemokine 16 (Chemokine CC-4) (HCC-4) (Chemokine LEC) (IL-10-inducible chemokine) (LCC-1) (Liver-expressed chemokine) (Lymphocyte and monocyte chemoattractant) (LMC) (Monotactin-1) (MTN-1) (NCC-4) (Small-inducible cytokine A16)	CCL16 ILINCK NCC4 SCYA16	1	120	11.6667
O43157	Plexin-B1 (Semaphorin receptor SEP)	PLXNB1 KIAA0407 PLXN5 SEP	1	2135	0.936768
O43505	Beta-1,4-glucuronyltransferase 1 (EC 2.4.1.-) (I-beta-1,3-N-acetylglucosaminyltransferase) (iGnT) (N-acetyllactosaminide beta-1,3-N-acetylglucosaminyltransferase) (Poly-N-acetyllactosamine extension enzyme) (UDP-GlcNAc:betaGal beta-1,3-N-acetylglucosaminyltransferase 1)	B4GAT1 B3GNT1 B3GNT6	2	415	6.0241
O43866	CD5 antigen-like (Apoptosis inhibitor expressed by macrophages) (hAIM) (CT-2) (IgM-associated peptide) (SP-alpha)	CD5L API6 UNQ203/PRO229	16	347	71.4697
O75083	WD repeat-containing protein 1 (Actin-interacting protein 1) (AIP1) (NORI-1)	WDR1	5	606	13.2013
O75356	Nucleoside diphosphate phosphatase ENTPD5 (EC 3.6.1.6) (CD39 antigen-like 4) (ER-UDPase) (Ectonucleoside triphosphate diphosphohydrolase 5) (NTPDase 5) (Guanosine-diphosphatase ENTPD5) (GDPase ENTPD5) (Inosine diphosphate phosphatase ENTPD5) (Nucleoside diphosphatase) (Uridine-diphosphatase ENTPD5) (UDPase ENTPD5)	ENTPD5 CD39L4 PCPH	2	428	7.71028
O75460	Serine/threonine-protein kinase/endoribonuclease IRE1 (Endoplasmic reticulum-to-nucleus signaling 1) (Inositol-requiring protein 1) (hIRE1p) (Ire1-alpha) (IRE1a) [Includes: Serine/threonine-protein kinase (EC 2.7.11.1); Endoribonuclease (EC 3.1.26.-)]	ERN1 IRE1	1	977	0.921187
O75594	Peptidoglycan recognition protein 1 (Peptidoglycan recognition protein short) (PGRP-S)	PGLYRP1 PGLYRP PGRP TNFSF3L SBBI68 UNQ639/PRO1269	1	196	7.65306
O75636	Ficolin-3 (Collagen/fibrinogen domain-containing lectin 3 p35) (Collagen/fibrinogen domain-containing protein 3) (Hakata antigen)	FCN3 FCNH HAKA1	14	299	79.2642
O75882	Attractin (DPPT-L) (Mahogany homolog)	ATRN KIAA0548 MGCA	36	1429	35.7593
O75915	PRA1 family protein 3 (ADP-ribosylation factor-like protein 6-interacting protein 5) (ARL-6-interacting protein 5) (Aip-5) (Cytoskeleton-related vitamin A-responsive protein) (Dermal papilla-derived protein 11) (GTRAP3-18) (Glutamate transporter EAAC1-interacting protein) (JM5) (Prenylated Rab acceptor protein 2) (Protein JWa) (Putative MAPK-activating protein PM27)	ARL6IP5 DERP11 JWA PRA2 PRAF3 HSPC127	1	188	10.1064
O95445	Apolipoprotein M (Apo-M) (ApoM) (Protein G3a)	APOM G3A NG20 HSPC336	10	188	74.4681
O95479	GDH/6PGL endoplasmic bifunctional protein [Includes: Hexose-6-phosphate dehydrogenase (Glucose 1-dehydrogenase) (GDH) (EC 1.1.1.47) (Glucose-6-phosphate dehydrogenase) (EC 1.1.1.363); 6-phosphogluconolactonase (6PGL) (EC 3.1.1.31)]	H6PD GDH	4	791	6.95322
O95497	Pantetheinase (EC 3.5.1.92) (Pantetheine hydrolase) (Tiff66) (Vascular non-inflammatory molecule 1) (Vanin-1)	VNN1	6	513	17.5439
O95810	Caveolae-associated protein 2 (Cavin-2) (PS-p68) (Phosphatidylserine-binding protein) (Serum deprivation-response protein)	CAVIN2 SDPR	7	425	26.8235
P00338	L-lactate dehydrogenase A chain (LDH-A) (EC 1.1.1.27) (Cell proliferation-inducing gene 19 protein) (LDH muscle subunit) (LDH-M) (Renal carcinoma antigen NY-REN-59)	LDHA PIG19	8	332	27.4096
P00352	Aldehyde dehydrogenase 1A1 (EC 1.2.1.19) (EC 1.2.1.28) (EC 1.2.1.3) (EC 1.2.1.36) (3-deoxyglucosone dehydrogenase) (ALDH-E1) (ALHDII) (Aldehyde dehydrogenase family 1 member A1) (Aldehyde dehydrogenase, cytosolic) (Retinal dehydrogenase 1) (RALDH 1) (RalDH1)	ALDH1A1 ALDC ALDH1 PUMB1	3	501	10.1796
P00441	Superoxide dismutase [Cu-Zn] (EC 1.15.1.1) (Superoxide dismutase 1) (hSod1)	SOD1	4	154	61.6883
P00450	Ceruloplasmin (EC 1.16.3.1) (Ferroxidase)	CP	71	1065	122.535
P00451	Coagulation factor VIII (Antihemophilic factor) (AHF) (Procoagulant component) [Cleaved into: Factor VIIIa heavy chain, 200 kDa isoform; Factor VIIIa heavy chain, 92 kDa isoform; Factor VIII B chain; Factor VIIIa light chain]	F8 F8C	1	2351	0.510421
P00488	Coagulation factor XIII A chain (Coagulation factor XIIIa) (EC 2.3.2.13) (Protein-glutamine gamma-glutamyltransferase A chain) (Transglutaminase A chain)	F13A1 F13A	27	732	57.2404
P00491	Purine nucleoside phosphorylase (PNP) (EC 2.4.2.1) (Inosine phosphorylase) (Inosine-guanosine phosphorylase)	PNP NP	6	289	25.9516
P00558	Phosphoglycerate kinase 1 (EC 2.7.2.3) (Cell migration-inducing gene 10 protein) (Primer recognition protein 2) (PRP 2)	PGK1 PGKA MIG10 OK/SW-cl.110	7	417	25.4197
P00568	Adenylate kinase isoenzyme 1 (AK 1) (EC 2.7.4.10) (EC 2.7.4.3) (EC 2.7.4.6) (ATP-AMP transphosphorylase 1) (ATP:AMP phosphotransferase) (Adenylate monophosphate kinase) (Myokinase)	AK1	2	194	10.8247
P00734	Prothrombin (EC 3.4.21.5) (Coagulation factor II) [Cleaved into: Activation peptide fragment 1; Activation peptide fragment 2; Thrombin light chain; Thrombin heavy chain]	F2	41	622	109.646
P00739	Haptoglobin-related protein	HPR	7	348	31.0345
P00740	Coagulation factor IX (EC 3.4.21.22) (Christmas factor) (Plasma thromboplastin component) (PTC) [Cleaved into: Coagulation factor IXa light chain; Coagulation factor IXa heavy chain]	F9	16	461	55.7484
P00742	Coagulation factor X (EC 3.4.21.6) (Stuart factor) (Stuart-Prower factor) [Cleaved into: Factor X light chain; Factor X heavy chain; Activated factor Xa heavy chain]	F10	17	488	48.9754
P00747	Plasminogen (EC 3.4.21.7) [Cleaved into: Plasmin heavy chain A; Activation peptide; Angiostatin; Plasmin heavy chain A, short form; Plasmin light chain B]	PLG	71	810	137.407
P00748	Coagulation factor XII (EC 3.4.21.38) (Hageman factor) (HAF) [Cleaved into: Coagulation factor XIIa heavy chain; Beta-factor XIIa part 1; Coagulation factor XIIa light chain (Beta-factor XIIa part 2)]	F12	20	615	52.6829
P00915	Carbonic anhydrase 1 (EC 4.2.1.1) (Carbonate dehydratase I) (Carbonic anhydrase B) (CAB) (Carbonic anhydrase I) (CA-I) (Cyanamide hydratase CA1) (EC 4.2.1.69)	CA1	15	261	88.8889
P00918	Carbonic anhydrase 2 (EC 4.2.1.1) (Carbonate dehydratase II) (Carbonic anhydrase C) (CAC) (Carbonic anhydrase II) (CA-II) (Cyanamide hydratase CA2) (EC 4.2.1.69)	CA2	11	260	61.5385
P01008	Antithrombin-III (ATIII) (Serpin C1)	SERPINC1 AT3 PRO0309	33	464	103.233
P01009	Alpha-1-antitrypsin (Alpha-1 protease inhibitor) (Alpha-1-antiproteinase) (Serpin A1) [Cleaved into: Short peptide from AAT (SPAAT)]	SERPINA1 AAT PI PRO0684 PRO2209	3	418	14.5933
P01011	Alpha-1-antichymotrypsin (ACT) (Cell growth-inhibiting gene 24/25 protein) (Serpin A3) [Cleaved into: Alpha-1-antichymotrypsin His-Pro-less]	SERPINA3 AACT GIG24 GIG25	20	423	66.1939
P01019	Angiotensinogen (Serpin A8) [Cleaved into: Angiotensin-1 (Angiotensin 1-10) (Angiotensin I) (Ang I); Angiotensin-2 (Angiotensin 1-8) (Angiotensin II) (Ang II); Angiotensin-3 (Angiotensin 2-8) (Angiotensin III) (Ang III) (Des-Asp[1]-angiotensin II); Angiotensin-4 (Angiotensin 3-8) (Angiotensin IV) (Ang IV); Angiotensin 1-9; Angiotensin 1-7; Angiotensin 1-5; Angiotensin 1-4]	AGT SERPINA8	18	485	64.1237
P01023	Alpha-2-macroglobulin (Alpha-2-M) (C3 and PZP-like alpha-2-macroglobulin domain-containing protein 5)	A2M CPAMD5 FWP007	82	1474	87.3134
P01024	Complement C3 (C3 and PZP-like alpha-2-macroglobulin domain-containing protein 1) [Cleaved into: Complement C3 beta chain; C3-beta-c (C3bc); Complement C3 alpha chain; C3a anaphylatoxin; Acylation stimulating protein (ASP) (C3adesArg); Complement C3b alpha' chain; Complement C3c alpha' chain fragment 1; Complement C3dg fragment; Complement C3g fragment; Complement C3d fragment; Complement C3f fra…	C3 CPAMD1	150	1663	132.592
P01031	Complement C5 (C3 and PZP-like alpha-2-macroglobulin domain-containing protein 4) [Cleaved into: Complement C5 beta chain; Complement C5 alpha chain; C5a anaphylatoxin; Complement C5 alpha' chain]	C5 CPAMD4	76	1676	66.5871
P01033	Metalloproteinase inhibitor 1 (Erythroid-potentiating activity) (EPA) (Fibroblast collagenase inhibitor) (Collagenase inhibitor) (Tissue inhibitor of metalloproteinases 1) (TIMP-1)	TIMP1 CLGI TIMP	5	207	28.0193
P01034	Cystatin-C (Cystatin-3) (Gamma-trace) (Neuroendocrine basic polypeptide) (Post-gamma-globulin)	CST3	4	146	41.7808
P01042	Kininogen-1 (Alpha-2-thiol proteinase inhibitor) (Fitzgerald factor) (High molecular weight kininogen) (HMWK) (Williams-Fitzgerald-Flaujeac factor) [Cleaved into: Kininogen-1 heavy chain; T-kinin (Ile-Ser-Bradykinin); Bradykinin (Kallidin I); Lysyl-bradykinin (Kallidin II); Kininogen-1 light chain; Low molecular weight growth-promoting factor]	KNG1 BDK KNG	34	644	76.2422
P01042-2	Kininogen-1 (Alpha-2-thiol proteinase inhibitor) (Fitzgerald factor) (High molecular weight kininogen) (HMWK) (Williams-Fitzgerald-Flaujeac factor) [Cleaved into: Kininogen-1 heavy chain; T-kinin (Ile-Ser-Bradykinin); Bradykinin (Kallidin I); Lysyl-bradykinin (Kallidin II); Kininogen-1 light chain; Low molecular weight growth-promoting factor]	KNG1 BDK KNG	2	644	3.88199
P01344	Insulin-like growth factor II (IGF-II) (Somatomedin-A) (T3M-11-derived growth factor) [Cleaved into: Insulin-like growth factor II; Insulin-like growth factor II Ala-25 Del; Preptin]	IGF2 PP1446	2	180	13.8889
P01591	Immunoglobulin J chain (Joining chain of multimeric IgA and IgM)	JCHAIN IGCJ IGJ	9	159	93.0818
P01599	Immunoglobulin kappa variable 1-17 (Ig kappa chain V-I region Gal) (Ig kappa chain V-I region WEA)	IGKV1-17	3	117	30.7692
P01601	Immunoglobulin kappa variable 1D-16 (Ig kappa chain V-I region HK146) (Ig kappa chain V-I region HK189)	IGKV1D-16	1	117	13.6752
P01602	Immunoglobulin kappa variable 1-5 (Ig kappa chain V-I region CAR) (Ig kappa chain V-I region EU) (Ig kappa chain V-I region HK102) (Ig kappa chain V-I region Kue)	IGKV1-5	1	117	9.40171
P01619	Immunoglobulin kappa variable 3-20 (Ig kappa chain V-III region B6) (Ig kappa chain V-III region GOL) (Ig kappa chain V-III region HAH) (Ig kappa chain V-III region HIC) (Ig kappa chain V-III region IARC/BL41) (Ig kappa chain V-III region NG9) (Ig kappa chain V-III region SIE) (Ig kappa chain V-III region Ti) (Ig kappa chain V-III region WOL)	IGKV3-20	4	116	54.3103
P01700	Immunoglobulin lambda variable 1-47 (Ig lambda chain V-I region HA) (Ig lambda chain V-I region WAH)	IGLV1-47	4	117	41.0256
P01701	Immunoglobulin lambda variable 1-51 (Ig lambda chain V-I region BL2) (Ig lambda chain V-I region EPS) (Ig lambda chain V-I region NEW) (Ig lambda chain V-I region NIG-64)	IGLV1-51	3	117	28.2051
P01706	Immunoglobulin lambda variable 2-11 (Ig gamma lambda chain V-II region DOT) (Ig lambda chain V-II region BOH) (Ig lambda chain V-II region BUR) (Ig lambda chain V-II region NIG-58) (Ig lambda chain V-II region TRO) (Ig lambda chain V-II region WIN)	IGLV2-11	1	119	6.72269
P01714	Immunoglobulin lambda variable 3-19 (Ig lambda chain V-III region SH)	IGLV3-19	2	112	17.8571
P01717	Immunoglobulin lambda variable 3-25 (Ig lambda chain V-IV region Hil)	IGLV3-25	3	112	26.7857
P01718	Immunoglobulin lambda variable 3-27 (Ig lambda chain V-IV region Kern)	IGLV3-27	1	113	8.84956
P01721	Immunoglobulin lambda variable 6-57 (Ig lambda chain V-VI region AR) (Ig lambda chain V-VI region EB4) (Ig lambda chain V-VI region NIG-48) (Ig lambda chain V-VI region SUT) (Ig lambda chain V-VI region WLT)	IGLV6-57	2	117	31.6239
P01742	Immunoglobulin heavy variable 1-69 (Ig heavy chain V-I region EU) (Ig heavy chain V-I region SIE) (Ig heavy chain V-I region WOL)	IGHV1-69	2	117	17.094
P01743	Immunoglobulin heavy variable 1-46 (Ig heavy chain V-I region DOT) (Ig heavy chain V-I region HG3) (Ig heavy chain V-I region Mot)	IGHV1-46	1	117	12.8205
P01766	Immunoglobulin heavy variable 3-13 (Ig heavy chain V-III region BRO)	IGHV3-13	1	116	9.48276
P01768	Immunoglobulin heavy variable 3-30 (Ig heavy chain V-III region BUR) (Ig heavy chain V-III region CAM) (Ig heavy chain V-III region GA) (Ig heavy chain V-III region NIE)	IGHV3-30	4	117	44.4444
P01780	Immunoglobulin heavy variable 3-7 (Ig heavy chain V-III region GAL) (Ig heavy chain V-III region GAR) (Ig heavy chain V-III region JON)	IGHV3-7	7	117	65.812
P01833	Polymeric immunoglobulin receptor (PIgR) (Poly-Ig receptor) (Hepatocellular carcinoma-associated protein TB6) [Cleaved into: Secretory component]	PIGR	15	764	29.8429
P01834	Immunoglobulin kappa constant (Ig kappa chain C region) (Ig kappa chain C region AG) (Ig kappa chain C region CUM) (Ig kappa chain C region EU) (Ig kappa chain C region OU) (Ig kappa chain C region ROY) (Ig kappa chain C region TI)	IGKC	12	107	247.664
P01857	Immunoglobulin heavy constant gamma 1 (Ig gamma-1 chain C region) (Ig gamma-1 chain C region EU) (Ig gamma-1 chain C region KOL) (Ig gamma-1 chain C region NIE)	IGHG1	30	399	121.554
P01871	Immunoglobulin heavy constant mu (Ig mu chain C region) (Ig mu chain C region BOT) (Ig mu chain C region GAL) (Ig mu chain C region OU)	IGHM	24	474	78.481
P01877	Immunoglobulin heavy constant alpha 2 (Ig alpha-2 chain C region) (Ig alpha-2 chain C region BUT) (Ig alpha-2 chain C region LAN)	IGHA2	5	391	23.2737
P02042	Hemoglobin subunit delta (Delta-globin) (Hemoglobin delta chain)	HBD	6	147	59.8639
P02452	Collagen alpha-1(I) chain (Alpha-1 type I collagen)	COL1A1	6	1464	5.94262
P02533	Keratin, type I cytoskeletal 14 (Cytokeratin-14) (CK-14) (Keratin-14) (K14)	KRT14	23	472	60.1695
P02647	Apolipoprotein A-I (Apo-AI) (ApoA-I) (Apolipoprotein A1) [Cleaved into: Proapolipoprotein A-I (ProapoA-I); Truncated apolipoprotein A-I (Apolipoprotein A-I(1-242))]	APOA1	41	267	198.502
P02649	Apolipoprotein E (Apo-E)	APOE	24	317	92.1136
P02652	Apolipoprotein A-II (Apo-AII) (ApoA-II) (Apolipoprotein A2) [Cleaved into: Proapolipoprotein A-II (ProapoA-II); Truncated apolipoprotein A-II (Apolipoprotein A-II(1-76))]	APOA2	10	100	148
P02671	Fibrinogen alpha chain [Cleaved into: Fibrinopeptide A; Fibrinogen alpha chain]	FGA	67	866	134.296
P02675	Fibrinogen beta chain [Cleaved into: Fibrinopeptide B; Fibrinogen beta chain]	FGB	48	491	170.876
P02679	Fibrinogen gamma chain	FGG PRO2061	41	453	141.501
P02730	Band 3 anion transport protein (Anion exchange protein 1) (AE 1) (Anion exchanger 1) (Solute carrier family 4 member 1) (CD antigen CD233)	SLC4A1 AE1 DI EPB3	2	911	4.06147
P02741	C-reactive protein [Cleaved into: C-reactive protein(1-205)]	CRP PTX1	8	224	37.0536
P02743	Serum amyloid P-component (SAP) (9.5S alpha-1-glycoprotein) [Cleaved into: Serum amyloid P-component(1-203)]	APCS PTX2	8	223	42.6009
P02745	Complement C1q subcomponent subunit A	C1QA	10	245	78.3673
P02747	Complement C1q subcomponent subunit C	C1QC C1QG	6	245	36.3265
P02748	Complement component C9 [Cleaved into: Complement component C9a; Complement component C9b]	C9	30	559	77.8175
P02749	Beta-2-glycoprotein 1 (APC inhibitor) (Activated protein C-binding protein) (Anticardiolipin cofactor) (Apolipoprotein H) (Apo-H) (Beta-2-glycoprotein I) (B2GPI) (Beta(2)GPI)	APOH B2G1	24	345	114.493
P02750	Leucine-rich alpha-2-glycoprotein (LRG)	LRG1 LRG	13	347	56.196
P02751-1	Fibronectin (FN) (Cold-insoluble globulin) (CIG) [Cleaved into: Anastellin; Ugl-Y1; Ugl-Y2; Ugl-Y3]	FN1 FN	111	2477	84.1744
P02751-5	Fibronectin (FN) (Cold-insoluble globulin) (CIG) [Cleaved into: Anastellin; Ugl-Y1; Ugl-Y2; Ugl-Y3]	FN1 FN	1	2477	1.57449
P02751-9	Fibronectin (FN) (Cold-insoluble globulin) (CIG) [Cleaved into: Anastellin; Ugl-Y1; Ugl-Y2; Ugl-Y3]	FN1 FN	2	2477	3.83528
P02753	Retinol-binding protein 4 (Plasma retinol-binding protein) (PRBP) (RBP) [Cleaved into: Plasma retinol-binding protein(1-182); Plasma retinol-binding protein(1-181); Plasma retinol-binding protein(1-179); Plasma retinol-binding protein(1-176)]	RBP4 PRO2222	12	201	101.99
P02760	Protein AMBP (Protein HC) [Cleaved into: Alpha-1-microglobulin (EC 1.6.2.-) (Alpha-1 microglycoprotein) (Complex-forming glycoprotein heterogeneous in charge); Inter-alpha-trypsin inhibitor light chain (ITI-LC) (Bikunin) (EDC1) (HI-30) (Uronic-acid-rich protein); Trypstatin]	AMBP HCP ITIL	17	352	79.5455
P02763	Alpha-1-acid glycoprotein 1 (AGP 1) (Orosomucoid-1) (OMD 1)	ORM1 AGP1	9	201	73.6318
P02765	Alpha-2-HS-glycoprotein (Alpha-2-Z-globulin) (Ba-alpha-2-glycoprotein) (Fetuin-A) [Cleaved into: Alpha-2-HS-glycoprotein chain A; Alpha-2-HS-glycoprotein chain B]	AHSG FETUA PRO2743	16	367	86.6485
P02766	Transthyretin (ATTR) (Prealbumin) (TBPA)	TTR PALB	10	147	140.136
P02775	Platelet basic protein (PBP) (C-X-C motif chemokine 7) (Leukocyte-derived growth factor) (LDGF) (Macrophage-derived growth factor) (MDGF) (Small-inducible cytokine B7) [Cleaved into: Connective tissue-activating peptide III (CTAP-III) (LA-PF4) (Low-affinity platelet factor IV); TC-2; Connective tissue-activating peptide III(1-81) (CTAP-III(1-81)); Beta-thromboglobulin (Beta-TG); Neutrophil-activa…	PPBP CTAP3 CXCL7 SCYB7 TGB1 THBGB1	6	128	55.4688
P02776	Platelet factor 4 (PF-4) (C-X-C motif chemokine 4) (Iroplact) (Oncostatin-A) [Cleaved into: Platelet factor 4, short form (Endothelial cell growth inhibitor)]	PF4 CXCL4 SCYB4	2	101	22.7723
P02787	Serotransferrin (Transferrin) (Beta-1 metal-binding globulin) (Siderophilin)	TF PRO1400	84	698	179.513
P02790	Hemopexin (Beta-1B-glycoprotein)	HPX	35	462	125.758
P03950	Angiogenin (EC 3.1.27.-) (Ribonuclease 5) (RNase 5)	ANG RNASE5	6	147	49.6599
P03951	Coagulation factor XI (FXI) (EC 3.4.21.27) (Plasma thromboplastin antecedent) (PTA) [Cleaved into: Coagulation factor XIa heavy chain; Coagulation factor XIa light chain]	F11	24	625	54.24
P04003	C4b-binding protein alpha chain (C4bp) (Proline-rich protein) (PRP)	C4BPA C4BP	41	597	112.06
P04004	Vitronectin (VN) (S-protein) (Serum-spreading factor) (V75) [Cleaved into: Vitronectin V65 subunit; Vitronectin V10 subunit; Somatomedin-B]	VTN	25	478	93.5146
P04040	Catalase (EC 1.11.1.6)	CAT	17	527	41.556
P04066	Tissue alpha-L-fucosidase (EC 3.2.1.51) (Alpha-L-fucosidase I) (Alpha-L-fucoside fucohydrolase 1) (Alpha-L-fucosidase 1)	FUCA1 Nbla10230	6	466	14.3777
P04075	Fructose-bisphosphate aldolase A (EC 4.1.2.13) (Lung cancer antigen NY-LU-1) (Muscle-type aldolase)	ALDOA ALDA	11	364	48.9011
P04083	Annexin A1 (Annexin I) (Annexin-1) (Calpactin II) (Calpactin-2) (Chromobindin-9) (Lipocortin I) (Phospholipase A2 inhibitory protein) (p35) [Cleaved into: Annexin Ac2-26]	ANXA1 ANX1 LPC1	3	346	11.5607
P04114	Apolipoprotein B-100 (Apo B-100) [Cleaved into: Apolipoprotein B-48 (Apo B-48)]	APOB	239	4563	73.7892
P04180	Phosphatidylcholine-sterol acyltransferase (EC 2.3.1.43) (1-alkyl-2-acetylglycerophosphocholine esterase) (EC 3.1.1.47) (Lecithin-cholesterol acyltransferase) (Phospholipid-cholesterol acyltransferase) (Platelet-activating factor acetylhydrolase) (PAF acetylhydrolase)	LCAT	8	440	26.3636
P04196	Histidine-rich glycoprotein (Histidine-proline-rich glycoprotein) (HPRG)	HRG	29	525	85.5238
P04211	Immunoglobulin lambda variable 7-43 (Ig lambda chain V region 4A)	IGLV7-43	3	117	21.3675
P04217-2	Alpha-1B-glycoprotein (Alpha-1-B glycoprotein)	A1BG	11	495	35.7576
P04264	Keratin, type II cytoskeletal 1 (67 kDa cytokeratin) (Cytokeratin-1) (CK-1) (Hair alpha protein) (Keratin-1) (K1) (Type-II keratin Kb1)	KRT1 KRTA	41	644	97.5155
P04275	von Willebrand factor (vWF) [Cleaved into: von Willebrand antigen 2 (von Willebrand antigen II)]	VWF F8VWF	77	2813	41.5926
P04430	Immunoglobulin kappa variable 1-16 (Ig kappa chain V-I region BAN)	IGKV1-16	1	117	13.6752
P04745	Alpha-amylase 1A (EC 3.2.1.1) (1,4-alpha-D-glucan glucanohydrolase 1) (Salivary alpha-amylase)	AMY1A AMY1	3	511	7.04501
P04745	Alpha-amylase 1B (EC 3.2.1.1)	AMY1B AMY1	3	511	7.04501
P04745	Alpha-amylase 1C (EC 3.2.1.1)	AMY1C AMY1	3	511	7.04501
P05019	Insulin-like growth factor I (IGF-I) (Mechano growth factor) (MGF) (Somatomedin-C)	IGF1 IBP1	3	195	21.5385
P05106	Integrin beta-3 (Platelet membrane glycoprotein IIIa) (GPIIIa) (CD antigen CD61)	ITGB3 GP3A	15	788	27.2843
P05109	Protein S100-A8 (Calgranulin-A) (Calprotectin L1L subunit) (Cystic fibrosis antigen) (CFAG) (Leukocyte L1 complex light chain) (Migration inhibitory factor-related protein 8) (MRP-8) (p8) (S100 calcium-binding protein A8) (Urinary stone protein band A)	S100A8 CAGA CFAG MRP8	4	93	45.1613
P05141	ADP/ATP translocase 2 (ADP,ATP carrier protein 2) (ADP,ATP carrier protein, fibroblast isoform) (Adenine nucleotide translocator 2) (ANT 2) (Solute carrier family 25 member 5) [Cleaved into: ADP/ATP translocase 2, N-terminally processed]	SLC25A5 AAC2 ANT2	1	298	4.36242
P05154	Plasma serine protease inhibitor (Acrosomal serine protease inhibitor) (Plasminogen activator inhibitor 3) (PAI-3) (PAI3) (Protein C inhibitor) (PCI) (Serpin A5)	SERPINA5 PCI PLANH3 PROCI	9	406	26.1084
P05155	Plasma protease C1 inhibitor (C1 Inh) (C1Inh) (C1 esterase inhibitor) (C1-inhibiting factor) (Serpin G1)	SERPING1 C1IN C1NH	19	500	44
P05160	Coagulation factor XIII B chain (Fibrin-stabilizing factor B subunit) (Protein-glutamine gamma-glutamyltransferase B chain) (Transglutaminase B chain)	F13B	31	661	72.0121
P05164	Myeloperoxidase (MPO) (EC 1.11.2.2) [Cleaved into: Myeloperoxidase; 89 kDa myeloperoxidase; 84 kDa myeloperoxidase; Myeloperoxidase light chain; Myeloperoxidase heavy chain]	MPO	6	745	10.7383
P05362	Intercellular adhesion molecule 1 (ICAM-1) (Major group rhinovirus receptor) (CD antigen CD54)	ICAM1	10	532	26.3158
P05543	Thyroxine-binding globulin (Serpin A7) (T4-binding globulin)	SERPINA7 TBG	18	415	60.7229
P05546	Heparin cofactor 2 (Heparin cofactor II) (HC-II) (Protease inhibitor leuserpin-2) (HLS2) (Serpin D1)	SERPIND1 HCF2	21	499	59.7194
P05556	Integrin beta-1 (Fibronectin receptor subunit beta) (Glycoprotein IIa) (GPIIA) (VLA-4 subunit beta) (CD antigen CD29)	ITGB1 FNRB MDF2 MSK12	3	798	4.01003
P06276	Cholinesterase (EC 3.1.1.8) (Acylcholine acylhydrolase) (Butyrylcholine esterase) (Choline esterase II) (Pseudocholinesterase)	BCHE CHE1	14	602	30.7309
P06310	Immunoglobulin kappa variable 2-30 (Ig kappa chain V-II region RPMI 6410)	IGKV2-30	2	120	36.6667
P06312	Immunoglobulin kappa variable 4-1 (Ig kappa chain V-IV region B17) (Ig kappa chain V-IV region JI) (Ig kappa chain V-IV region Len) (Ig kappa chain V-IV region STH)	IGKV4-1	4	121	37.1901
P06396	Gelsolin (AGEL) (Actin-depolymerizing factor) (ADF) (Brevin)	GSN	43	782	94.3734
P06396-2	Gelsolin (AGEL) (Actin-depolymerizing factor) (ADF) (Brevin)	GSN	1	782	1.1509
P06702	Protein S100-A9 (Calgranulin-B) (Calprotectin L1H subunit) (Leukocyte L1 complex heavy chain) (Migration inhibitory factor-related protein 14) (MRP-14) (p14) (S100 calcium-binding protein A9)	S100A9 CAGB CFAG MRP14	7	114	85.9649
P06727	Apolipoprotein A-IV (Apo-AIV) (ApoA-IV) (Apolipoprotein A4)	APOA4	40	396	126.515
P06732	Creatine kinase M-type (EC 2.7.3.2) (Creatine kinase M chain) (Creatine phosphokinase M-type) (CPK-M) (M-CK)	CKM CKMM	8	381	29.3963
P06733	Alpha-enolase (EC 4.2.1.11) (2-phospho-D-glycerate hydro-lyase) (C-myc promoter-binding protein) (Enolase 1) (MBP-1) (MPB-1) (Non-neural enolase) (NNE) (Phosphopyruvate hydratase) (Plasminogen-binding protein)	ENO1 ENO1L1 MBPB1 MPB1	10	434	36.1751
P06748	Nucleophosmin (NPM) (Nucleolar phosphoprotein B23) (Nucleolar protein NO38) (Numatrin)	NPM1 NPM	1	294	6.46259
P06753-2	Tropomyosin alpha-3 chain (Gamma-tropomyosin) (Tropomyosin-3) (Tropomyosin-5) (hTM5)	TPM3	6	285	26.3158
P07237	Protein disulfide-isomerase (PDI) (EC 5.3.4.1) (Cellular thyroid hormone-binding protein) (Prolyl 4-hydroxylase subunit beta) (p55)	P4HB ERBA2L PDI PDIA1 PO4DB	6	508	13.5827
P07307	Asialoglycoprotein receptor 2 (ASGP-R 2) (ASGPR 2) (C-type lectin domain family 4 member H2) (Hepatic lectin H2) (HL-2)	ASGR2 CLEC4H2	1	311	9.32476
P07357	Complement component C8 alpha chain (Complement component 8 subunit alpha)	C8A	27	584	75.3425
P07358	Complement component C8 beta chain (Complement component 8 subunit beta)	C8B	32	591	91.8782
P07360	Complement component C8 gamma chain	C8G	12	202	84.1584
P07437	Tubulin beta chain (Tubulin beta-5 chain)	TUBB TUBB5 OK/SW-cl.56	7	444	20.4955
P07737	Profilin-1 (Epididymis tissue protein Li 184a) (Profilin I)	PFN1	6	140	49.2857
P07738	Bisphosphoglycerate mutase (BPGM) (EC 5.4.2.4) (2,3-bisphosphoglycerate mutase, erythrocyte) (2,3-bisphosphoglycerate synthase) (EC 5.4.2.11) (2,3-diphosphoglycerate mutase) (DPGM) (BPG-dependent PGAM)	BPGM	4	259	20.4633
P07858	Cathepsin B (EC 3.4.22.1) (APP secretase) (APPS) (Cathepsin B1) [Cleaved into: Cathepsin B light chain; Cathepsin B heavy chain]	CTSB CPSB	2	339	8.25959
P07900	Heat shock protein HSP 90-alpha (EC 3.6.4.10) (Heat shock 86 kDa) (HSP 86) (HSP86) (Lipopolysaccharide-associated protein 2) (LAP-2) (LPS-associated protein 2) (Renal carcinoma antigen NY-REN-38)	HSP90AA1 HSP90A HSPC1 HSPCA	14	732	22.541
P07911	Uromodulin (Tamm-Horsfall urinary glycoprotein) (THP) [Cleaved into: Uromodulin, secreted form]	UMOD	1	640	1.5625
P07996	Thrombospondin-1 (Glycoprotein G)	THBS1 TSP TSP1	36	1170	46.3248
P07998	Ribonuclease pancreatic (EC 4.6.1.18) (HP-RNase) (RIB-1) (RNase UpI-1) (Ribonuclease 1) (RNase 1) (Ribonuclease A) (RNase A)	RNASE1 RIB1 RNS1	5	156	55.1282
P08185	Corticosteroid-binding globulin (CBG) (Serpin A6) (Transcortin)	SERPINA6 CBG	12	405	49.8765
P08238	Heat shock protein HSP 90-beta (HSP 90) (Heat shock 84 kDa) (HSP 84) (HSP84)	HSP90AB1 HSP90B HSPC2 HSPCB	3	724	5.52486
P08253	72 kDa type IV collagenase (EC 3.4.24.24) (72 kDa gelatinase) (Gelatinase A) (Matrix metalloproteinase-2) (MMP-2) (TBE-1) [Cleaved into: PEX]	MMP2 CLG4A	9	660	19.2424
P08294	Extracellular superoxide dismutase [Cu-Zn] (EC-SOD) (EC 1.15.1.1)	SOD3	6	240	40.4167
P08493	Matrix Gla protein (MGP) (Cell growth-inhibiting gene 36 protein)	MGP MGLAP GIG36	1	103	10.6796
P08514	Integrin alpha-IIb (GPalpha IIb) (GPIIb) (Platelet membrane glycoprotein IIb) (CD antigen CD41) [Cleaved into: Integrin alpha-IIb heavy chain; Integrin alpha-IIb light chain, form 1; Integrin alpha-IIb light chain, form 2]	ITGA2B GP2B ITGAB	13	1039	18.8643
P08519	Apolipoprotein(a) (Apo(a)) (Lp(a)) (EC 3.4.21.-)	LPA	39	2040	29.3627
P08567	Pleckstrin (Platelet 47 kDa protein) (p47)	PLEK P47	5	350	29.4286
P08571	Monocyte differentiation antigen CD14 (Myeloid cell-specific leucine-rich glycoprotein) (CD antigen CD14) [Cleaved into: Monocyte differentiation antigen CD14, urinary form; Monocyte differentiation antigen CD14, membrane-bound form]	CD14	9	375	32.8
P08603	Complement factor H (H factor 1)	CFH HF HF1 HF2	79	1231	95.0447
P08697	Alpha-2-antiplasmin (Alpha-2-AP) (Alpha-2-plasmin inhibitor) (Alpha-2-PI) (Serpin F2)	SERPINF2 AAP PLI	23	491	72.5051
P08779	Keratin, type I cytoskeletal 16 (Cytokeratin-16) (CK-16) (Keratin-16) (K16)	KRT16 KRT16A	10	473	31.9239
P09172	Dopamine beta-hydroxylase (EC 1.14.17.1) (Dopamine beta-monooxygenase) [Cleaved into: Soluble dopamine beta-hydroxylase]	DBH	14	617	35.6564
P09486	SPARC (Basement-membrane protein 40) (BM-40) (Osteonectin) (ON) (Secreted protein acidic and rich in cysteine)	SPARC ON	6	303	27.0627
P09871	Complement C1s subcomponent (EC 3.4.21.42) (C1 esterase) (Complement component 1 subcomponent s) [Cleaved into: Complement C1s subcomponent heavy chain; Complement C1s subcomponent light chain]	C1S	33	688	78.7791
P09874	Poly [ADP-ribose] polymerase 1 (PARP-1) (EC 2.4.2.30) (ADP-ribosyltransferase diphtheria toxin-like 1) (ARTD1) (DNA ADP-ribosyltransferase PARP1) (EC 2.4.2.-) (NAD(+) ADP-ribosyltransferase 1) (ADPRT 1) (Poly[ADP-ribose] synthase 1) (Protein poly-ADP-ribosyltransferase PARP1) (EC 2.4.2.-) [Cleaved into: Poly [ADP-ribose] polymerase 1, processed C-terminus (Poly [ADP-ribose] polymerase 1, 89-kDa f…	PARP1 ADPRT PPOL	3	1014	3.15582
P09960	Leukotriene A-4 hydrolase (LTA-4 hydrolase) (EC 3.3.2.6) (Leukotriene A(4) hydrolase) (Tripeptide aminopeptidase LTA4H) (EC 3.4.11.4)	LTA4H LTA4	3	611	6.71031
P0C0L4	Complement C4-A (Acidic complement C4) (C3 and PZP-like alpha-2-macroglobulin domain-containing protein 2) [Cleaved into: Complement C4 beta chain; Complement C4-A alpha chain; C4a anaphylatoxin; C4b-A; C4d-A; Complement C4 gamma chain]	C4A CO4 CPAMD2	1	1744	0.745413
P0DJI8	Serum amyloid A-1 protein (SAA) [Cleaved into: Amyloid protein A (Amyloid fibril protein AA); Serum amyloid protein A(2-104); Serum amyloid protein A(3-104); Serum amyloid protein A(2-103); Serum amyloid protein A(2-102); Serum amyloid protein A(4-101)]	SAA1	12	122	127.049
P0DJI9	Serum amyloid A-2 protein (SAA2) [Cleaved into: Amyloid A2 protein (AA2)]	SAA2	5	122	62.2951
P0DOY2	Immunoglobulin lambda constant 2 (Ig lambda chain C region Kern) (Ig lambda chain C region NIG-64) (Ig lambda chain C region SH) (Ig lambda chain C region X) (Ig lambda-2 chain C region)	IGLC2	10	106	150
P0DP01	Immunoglobulin heavy variable 1-8	IGHV1-8	4	117	49.5726
P0DP04	Immunoglobulin heavy variable 3-43D	IGHV3-43D	1	118	9.32203
P10124	Serglycin (Hematopoietic proteoglycan core protein) (Platelet proteoglycan core protein) (P.PG) (Secretory granule proteoglycan core protein)	SRGN PRG PRG1	2	158	17.0886
P10153	Non-secretory ribonuclease (EC 4.6.1.18) (Eosinophil-derived neurotoxin) (RNase UpI-2) (Ribonuclease 2) (RNase 2) (Ribonuclease US)	RNASE2 EDN RNS2	1	161	9.31677
P10412	Histone H1.4 (Histone H1b) (Histone H1s-4)	H1-4 H1F4 HIST1H1E	3	219	14.6119
P10451	Osteopontin (Bone sialoprotein 1) (Nephropontin) (Secreted phosphoprotein 1) (SPP-1) (Urinary stone protein) (Uropontin)	SPP1 BNSP OPN PSEC0156	4	314	17.5159
P10586	Receptor-type tyrosine-protein phosphatase F (EC 3.1.3.48) (Leukocyte common antigen related) (LAR)	PTPRF LAR	2	1907	1.62559
P10599	Thioredoxin (Trx) (ATL-derived factor) (ADF) (Surface-associated sulphydryl protein) (SASP) (allergen Hom s Trx)	TXN TRDX TRX TRX1	3	105	31.4286
P10643	Complement component C7	C7	40	843	70.5813
P10645	Chromogranin-A (CgA) (Pituitary secretory protein I) (SP-I) [Cleaved into: Vasostatin-1 (Vasostatin I); Vasostatin-2 (Vasostatin II); EA-92; ES-43; Pancreastatin; SS-18; WA-8; WE-14; LF-19; Catestatin (SL21); AL-11; GV-19; GR-44; ER-37; GE-25; Serpinin-RRG; Serpinin; p-Glu serpinin precursor]	CHGA	1	457	4.37637
P10646	Tissue factor pathway inhibitor (TFPI) (Extrinsic pathway inhibitor) (EPI) (Lipoprotein-associated coagulation inhibitor) (LACI)	TFPI LACI TFPI1	2	304	9.86842
P10720	Platelet factor 4 variant (C-X-C motif chemokine 4 variant) (CXCL4L1) (PF4alt) (PF4var1) [Cleaved into: Platelet factor 4 variant(4-74); Platelet factor 4 variant(5-74); Platelet factor 4 variant(6-74)]	PF4V1 CXCL4V1 SCYB4V1	3	104	37.5
P10721	Mast/stem cell growth factor receptor Kit (SCFR) (EC 2.7.10.1) (Piebald trait protein) (PBT) (Proto-oncogene c-Kit) (Tyrosine-protein kinase Kit) (p145 c-kit) (v-kit Hardy-Zuckerman 4 feline sarcoma viral oncogene homolog) (CD antigen CD117)	KIT SCFR	2	976	2.2541
P10809	60 kDa heat shock protein, mitochondrial (EC 5.6.1.7) (60 kDa chaperonin) (Chaperonin 60) (CPN60) (Heat shock protein 60) (HSP-60) (Hsp60) (HuCHA60) (Mitochondrial matrix protein P1) (P60 lymphocyte protein)	HSPD1 HSP60	4	573	8.02792
P10909-6	Clusterin (Aging-associated gene 4 protein) (Apolipoprotein J) (Apo-J) (Complement cytolysis inhibitor) (CLI) (Complement-associated protein SP-40,40) (Ku70-binding protein 1) (NA1/NA2) (Sulfated glycoprotein 2) (SGP-2) (Testosterone-repressed prostate message 2) (TRPM-2) [Cleaved into: Clusterin beta chain (ApoJalpha) (Complement cytolysis inhibitor a chain); Clusterin alpha chain (ApoJbeta) (Co…	CLU APOJ CLI KUB1 AAG4	22	449	66.5924
P11021	Endoplasmic reticulum chaperone BiP (EC 3.6.4.10) (78 kDa glucose-regulated protein) (GRP-78) (Binding-immunoglobulin protein) (BiP) (Heat shock protein 70 family protein 5) (HSP70 family protein 5) (Heat shock protein family A member 5) (Immunoglobulin heavy chain-binding protein)	HSPA5 GRP78	22	654	45.107
P11142	Heat shock cognate 71 kDa protein (EC 3.6.4.10) (Heat shock 70 kDa protein 8) (Lipopolysaccharide-associated protein 1) (LAP-1) (LPS-associated protein 1)	HSPA8 HSC70 HSP73 HSPA10	13	646	27.709
P11169	Solute carrier family 2, facilitated glucose transporter member 3 (Glucose transporter type 3, brain) (GLUT-3)	SLC2A3 GLUT3	2	496	4.43548
P11216	Glycogen phosphorylase, brain form (EC 2.4.1.1)	PYGB	1	843	0.830368
P11226	Mannose-binding protein C (MBP-C) (Collectin-1) (MBP1) (Mannan-binding protein) (Mannose-binding lectin)	MBL2 COLEC1 MBL	11	248	69.7581
P11279	Lysosome-associated membrane glycoprotein 1 (LAMP-1) (Lysosome-associated membrane protein 1) (CD107 antigen-like family member A) (CD antigen CD107a)	LAMP1	2	417	4.79616
P11597	Cholesteryl ester transfer protein (Lipid transfer protein I)	CETP	14	493	36.3083
P11717	Cation-independent mannose-6-phosphate receptor (CI Man-6-P receptor) (CI-MPR) (M6PR) (300 kDa mannose 6-phosphate receptor) (MPR 300) (Insulin-like growth factor 2 receptor) (Insulin-like growth factor II receptor) (IGF-II receptor) (M6P/IGF2 receptor) (M6P/IGF2R) (CD antigen CD222)	IGF2R MPRI	7	2491	3.89402
P12277	Creatine kinase B-type (EC 2.7.3.2) (Brain creatine kinase) (B-CK) (Creatine kinase B chain) (Creatine phosphokinase B-type) (CPK-B)	CKB CKBB	4	381	14.1732
P12814	Alpha-actinin-1 (Alpha-actinin cytoskeletal isoform) (F-actin cross-linking protein) (Non-muscle alpha-actinin-1)	ACTN1	32	892	50.5605
P13224	Platelet glycoprotein Ib beta chain (GP-Ib beta) (GPIb-beta) (GPIbB) (Antigen CD42b-beta) (CD antigen CD42c)	GP1BB	2	206	9.2233
P13473	Lysosome-associated membrane glycoprotein 2 (LAMP-2) (Lysosome-associated membrane protein 2) (CD107 antigen-like family member B) (LGP-96) (CD antigen CD107b)	LAMP2	2	410	5.12195
P13489	Ribonuclease inhibitor (Placental ribonuclease inhibitor) (Placental RNase inhibitor) (Ribonuclease/angiogenin inhibitor 1) (RAI)	RNH1 PRI RNH	2	461	6.50759
P13591-1	Neural cell adhesion molecule 1 (N-CAM-1) (NCAM-1) (CD antigen CD56)	NCAM1 NCAM	14	858	22.1445
P13645	Keratin, type I cytoskeletal 10 (Cytokeratin-10) (CK-10) (Keratin-10) (K10)	KRT10 KPP	29	584	69.3493
P13647	Keratin, type II cytoskeletal 5 (58 kDa cytokeratin) (Cytokeratin-5) (CK-5) (Keratin-5) (K5) (Type-II keratin Kb5)	KRT5	14	590	26.1017
P13671	Complement component C6	C6	39	934	63.9186
P13716	Delta-aminolevulinic acid dehydratase (ALADH) (EC 4.2.1.24) (Porphobilinogen synthase)	ALAD	5	330	19.697
P13727	Bone marrow proteoglycan (BMPG) (Proteoglycan 2) [Cleaved into: Eosinophil granule major basic protein (EMBP) (MBP) (Pregnancy-associated major basic protein)]	PRG2 MBP	2	222	9.45946
P13796	Plastin-2 (L-plastin) (LC64P) (Lymphocyte cytosolic protein 1) (LCP-1)	LCP1 PLS2	31	627	64.9123
P14151	L-selectin (CD62 antigen-like family member L) (Leukocyte adhesion molecule 1) (LAM-1) (Leukocyte surface antigen Leu-8) (Leukocyte-endothelial cell adhesion molecule 1) (LECAM1) (Lymph node homing receptor) (TQ1) (gp90-MEL) (CD antigen CD62L)	SELL LNHR LYAM1	4	372	17.2043
P14543	Nidogen-1 (NID-1) (Entactin)	NID1 NID	12	1247	11.7883
P14618	Pyruvate kinase PKM (EC 2.7.1.40) (Cytosolic thyroid hormone-binding protein) (CTHBP) (Opa-interacting protein 3) (OIP-3) (Pyruvate kinase 2/3) (Pyruvate kinase muscle isozyme) (Threonine-protein kinase PKM2) (EC 2.7.11.1) (Thyroid hormone-binding protein 1) (THBP1) (Tumor M2-PK) (Tyrosine-protein kinase PKM2) (EC 2.7.10.2) (p58)	PKM OIP3 PK2 PK3 PKM2	19	531	51.9774
P14625	Endoplasmin (94 kDa glucose-regulated protein) (GRP-94) (Heat shock protein 90 kDa beta member 1) (Tumor rejection antigen 1) (gp96 homolog)	HSP90B1 GRP94 TRA1	14	803	22.5405
P14770	Platelet glycoprotein IX (GP-IX) (GPIX) (Glycoprotein 9) (CD antigen CD42a)	GP9	3	177	17.5141
P14780	Matrix metalloproteinase-9 (MMP-9) (EC 3.4.24.35) (92 kDa gelatinase) (92 kDa type IV collagenase) (Gelatinase B) (GELB) [Cleaved into: 67 kDa matrix metalloproteinase-9; 82 kDa matrix metalloproteinase-9]	MMP9 CLG4B	3	707	5.65771
P15144	Aminopeptidase N (AP-N) (hAPN) (EC 3.4.11.2) (Alanyl aminopeptidase) (Aminopeptidase M) (AP-M) (Microsomal aminopeptidase) (Myeloid plasma membrane glycoprotein CD13) (gp150) (CD antigen CD13)	ANPEP APN CD13 PEPN	13	967	20.2689
P15169	Carboxypeptidase N catalytic chain (CPN) (EC 3.4.17.3) (Anaphylatoxin inactivator) (Arginine carboxypeptidase) (Carboxypeptidase N polypeptide 1) (Carboxypeptidase N small subunit) (Kininase-1) (Lysine carboxypeptidase) (Plasma carboxypeptidase B) (Serum carboxypeptidase N) (SCPN)	CPN1 ACBP	13	458	45.8515
P15259	Phosphoglycerate mutase 2 (EC 5.4.2.11) (EC 5.4.2.4) (BPG-dependent PGAM 2) (Muscle-specific phosphoglycerate mutase) (Phosphoglycerate mutase isozyme M) (PGAM-M)	PGAM2 PGAMM	2	253	9.48617
P15814	Immunoglobulin lambda-like polypeptide 1 (CD179 antigen-like family member B) (Ig lambda-5) (Immunoglobulin omega polypeptide) (Immunoglobulin-related protein 14.1) (CD antigen CD179b)	IGLL1 IGL1	1	213	7.04225
P15924	Desmoplakin (DP) (250/210 kDa paraneoplastic pemphigus antigen)	DSP	11	2871	4.98084
P16035	Metalloproteinase inhibitor 2 (CSC-21K) (Tissue inhibitor of metalloproteinases 2) (TIMP-2)	TIMP2	2	220	10.4545
P16109	P-selectin (CD62 antigen-like family member P) (Granule membrane protein 140) (GMP-140) (Leukocyte-endothelial cell adhesion molecule 3) (LECAM3) (Platelet activation dependent granule-external membrane protein) (PADGEM) (CD antigen CD62P)	SELP GMRP GRMP	3	830	3.13253
P17174	Aspartate aminotransferase, cytoplasmic (cAspAT) (EC 2.6.1.1) (EC 2.6.1.3) (Cysteine aminotransferase, cytoplasmic) (Cysteine transaminase, cytoplasmic) (cCAT) (Glutamate oxaloacetate transaminase 1) (Transaminase A)	GOT1	2	413	9.4431
P17813	Endoglin (CD antigen CD105)	ENG END	2	658	4.25532
P18065	Insulin-like growth factor-binding protein 2 (IBP-2) (IGF-binding protein 2) (IGFBP-2)	IGFBP2 BP2 IBP2	7	325	33.2308
P18206	Vinculin (Metavinculin) (MV)	VCL	27	1134	35.0088
P18428	Lipopolysaccharide-binding protein (LBP)	LBP	12	481	30.7692
P19013	Keratin, type II cytoskeletal 4 (Cytokeratin-4) (CK-4) (Keratin-4) (K4) (Type-II keratin Kb4)	KRT4 CYK4	1	520	3.07692
P19021	Peptidyl-glycine alpha-amidating monooxygenase (PAM) [Includes: Peptidylglycine alpha-hydroxylating monooxygenase (PHM) (EC 1.14.17.3); Peptidyl-alpha-hydroxyglycine alpha-amidating lyase (EC 4.3.2.5) (Peptidylamidoglycolate lyase) (PAL)]	PAM	1	973	1.54162
P19022	Cadherin-2 (CDw325) (Neural cadherin) (N-cadherin) (CD antigen CD325)	CDH2 CDHN NCAD	1	906	2.31788
P19320	Vascular cell adhesion protein 1 (V-CAM 1) (VCAM-1) (INCAM-100) (CD antigen CD106) [Cleaved into: Soluble Vascular Cell Adhesion Molecule-1]	VCAM1	24	739	44.1137
P19338	Nucleolin (Protein C23)	NCL	3	710	4.64789
P19652	Alpha-1-acid glycoprotein 2 (AGP 2) (Orosomucoid-2) (OMD 2)	ORM2 AGP2	10	201	65.6716
P19823	Inter-alpha-trypsin inhibitor heavy chain H2 (ITI heavy chain H2) (ITI-HC2) (Inter-alpha-inhibitor heavy chain 2) (Inter-alpha-trypsin inhibitor complex component II) (Serum-derived hyaluronan-associated protein) (SHAP)	ITIH2 IGHEP2	33	946	48.3087
P19827	Inter-alpha-trypsin inhibitor heavy chain H1 (ITI heavy chain H1) (ITI-HC1) (Inter-alpha-inhibitor heavy chain 1) (Inter-alpha-trypsin inhibitor complex component III) (Serum-derived hyaluronan-associated protein) (SHAP)	ITIH1 IGHEP1	41	911	77.3875
P20618	Proteasome subunit beta type-1 (Macropain subunit C5) (Multicatalytic endopeptidase complex subunit C5) (Proteasome component C5) (Proteasome gamma chain)	PSMB1 PSC5	1	241	4.14938
P20742	Pregnancy zone protein (C3 and PZP-like alpha-2-macroglobulin domain-containing protein 6)	PZP CPAMD6	36	1482	34.8853
P20774	Mimecan (Osteoglycin) (Osteoinductive factor) (OIF)	OGN OIF SLRR3A	1	298	3.02013
P20851	C4b-binding protein beta chain	C4BPB	8	252	44.4444
P20930	Filaggrin	FLG	1	4061	0.344743
P21333	Filamin-A (FLN-A) (Actin-binding protein 280) (ABP-280) (Alpha-filamin) (Endothelial actin-binding protein) (Filamin-1) (Non-muscle filamin)	FLNA FLN FLN1	69	2647	40.4231
P21583	Kit ligand (Mast cell growth factor) (MGF) (Stem cell factor) (SCF) (c-Kit ligand) [Cleaved into: Soluble KIT ligand (sKITLG)]	KITLG MGF SCF	1	273	3.2967
P22314	Ubiquitin-like modifier-activating enzyme 1 (EC 6.2.1.45) (Protein A1S9) (Ubiquitin-activating enzyme E1)	UBA1 A1S9T UBE1	1	1058	1.13422
P22392	Nucleoside diphosphate kinase B (NDK B) (NDP kinase B) (EC 2.7.4.6) (C-myc purine-binding transcription factor PUF) (Histidine protein kinase NDKB) (EC 2.7.13.3) (nm23-H2)	NME2 NM23B	4	152	35.5263
P22626	Heterogeneous nuclear ribonucleoproteins A2/B1 (hnRNP A2/B1)	HNRNPA2B1 HNRPA2B1	4	353	12.7479
P22692	Insulin-like growth factor-binding protein 4 (IBP-4) (IGF-binding protein 4) (IGFBP-4)	IGFBP4 IBP4	5	258	27.5194
P22792	Carboxypeptidase N subunit 2 (Carboxypeptidase N 83 kDa chain) (Carboxypeptidase N large subunit) (Carboxypeptidase N polypeptide 2) (Carboxypeptidase N regulatory subunit)	CPN2 ACBP	14	545	32.2936
P22891	Vitamin K-dependent protein Z	PROZ	10	400	32
P22897	Macrophage mannose receptor 1 (MMR) (C-type lectin domain family 13 member D) (C-type lectin domain family 13 member D-like) (Human mannose receptor) (hMR) (Macrophage mannose receptor 1-like protein 1) (CD antigen CD206)	MRC1 CLEC13D CLEC13DL MRC1L1	7	1456	5.97527
P23083	Immunoglobulin heavy variable 1-2 (Ig heavy chain V-I region ND) (Ig heavy chain V-I region V35)	IGHV1-2	2	117	20.5128
P23141	Liver carboxylesterase 1 (Acyl-coenzyme A:cholesterol acyltransferase) (ACAT) (Brain carboxylesterase hBr1) (Carboxylesterase 1) (CE-1) (hCE-1) (EC 3.1.1.1) (Cholesteryl ester hydrolase) (CEH) (EC 3.1.1.13) (Cocaine carboxylesterase) (Egasyn) (HMSE) (Methylumbelliferyl-acetate deacetylase 1) (EC 3.1.1.56) (Monocyte/macrophage serine esterase) (Retinyl ester hydrolase) (REH) (Serine esterase 1) (T…	CES1 CES2 SES1	1	567	2.6455
P23142	Fibulin-1 (FIBL-1)	FBLN1 PP213	25	703	62.8734
P23470	Receptor-type tyrosine-protein phosphatase gamma (Protein-tyrosine phosphatase gamma) (R-PTP-gamma) (EC 3.1.3.48)	PTPRG PTPG	7	1445	8.16609
P24592	Insulin-like growth factor-binding protein 6 (IBP-6) (IGF-binding protein 6) (IGFBP-6)	IGFBP6 IBP6	4	240	27.9167
P24593	Insulin-like growth factor-binding protein 5 (IBP-5) (IGF-binding protein 5) (IGFBP-5)	IGFBP5 IBP5	4	272	22.0588
P25311	Zinc-alpha-2-glycoprotein (Zn-alpha-2-GP) (Zn-alpha-2-glycoprotein)	AZGP1 ZAG ZNGP1	20	298	79.8658
P25705	ATP synthase subunit alpha, mitochondrial (ATP synthase F1 subunit alpha)	ATP5F1A ATP5A ATP5A1 ATP5AL2 ATPM	5	553	12.2966
P25774	Cathepsin S (EC 3.4.22.27)	CTSS	2	331	8.1571
P25788	Proteasome subunit alpha type-3 (Macropain subunit C8) (Multicatalytic endopeptidase complex subunit C8) (Proteasome component C8)	PSMA3 HC8 PSC8	2	255	9.41176
P26038	Moesin (Membrane-organizing extension spike protein)	MSN	6	577	12.305
P27169	Serum paraoxonase/arylesterase 1 (PON 1) (EC 3.1.1.2) (EC 3.1.1.81) (EC 3.1.8.1) (Aromatic esterase 1) (A-esterase 1) (K-45) (Serum aryldialkylphosphatase 1)	PON1 PON	12	355	61.4085
P27797	Calreticulin (CRP55) (Calregulin) (Endoplasmic reticulum resident protein 60) (ERp60) (HACBP) (grp60)	CALR CRTC	6	417	27.5779
P27824	Calnexin (IP90) (Major histocompatibility complex class I antigen-binding protein p88) (p90)	CANX	1	592	1.52027
P27918	Properdin (Complement factor P)	CFP PFC	13	469	38.3795
P28066	Proteasome subunit alpha type-5 (Macropain zeta chain) (Multicatalytic endopeptidase complex zeta chain) (Proteasome zeta chain)	PSMA5	3	241	17.0124
P28799	Progranulin (PGRN) (Acrogranin) (Epithelin precursor) (Glycoprotein of 88 Kda) (GP88) (Glycoprotein 88) (Granulin precursor) (PC cell-derived growth factor) (PCDGF) (Proepithelin) (PEPI) [Cleaved into: Paragranulin; Granulin-1 (Granulin G); Granulin-2 (Granulin F); Granulin-3 (Epithelin-2) (Granulin B); Granulin-4 (Epithelin-1) (Granulin A); Granulin-5 (Granulin C); Granulin-6 (Granulin D); Granu…	GRN	2	593	3.70995
P29622	Kallistatin (Kallikrein inhibitor) (Peptidase inhibitor 4) (PI-4) (Serpin A4)	SERPINA4 KST PI4	20	427	59.0164
P30041	Peroxiredoxin-6 (EC 1.11.1.27) (1-Cys peroxiredoxin) (1-Cys PRX) (24 kDa protein) (Acidic calcium-independent phospholipase A2) (aiPLA2) (EC 3.1.1.4) (Antioxidant protein 2) (Glutathione-dependent peroxiredoxin) (Liver 2D page spot 40) (Lysophosphatidylcholine acyltransferase 5) (LPC acyltransferase 5) (LPCAT-5) (Lyso-PC acyltransferase 5) (EC 2.3.1.23) (Non-selenium glutathione peroxidase) (NSGP…	PRDX6 AOP2 KIAA0106	7	224	43.75
P30043	Flavin reductase (NADPH) (FR) (EC 1.5.1.30) (Biliverdin reductase B) (BVR-B) (EC 1.3.1.24) (Biliverdin-IX beta-reductase) (Green heme-binding protein) (GHBP) (NADPH-dependent diaphorase) (NADPH-flavin reductase) (FLR)	BLVRB FLR	9	206	67.9612
P30048	Thioredoxin-dependent peroxide reductase, mitochondrial (EC 1.11.1.24) (Antioxidant protein 1) (AOP-1) (HBC189) (Peroxiredoxin III) (Prx-III) (Peroxiredoxin-3) (Protein MER5 homolog) (Thioredoxin-dependent peroxiredoxin 3)	PRDX3 AOP1	1	256	4.29688
P30086	Phosphatidylethanolamine-binding protein 1 (PEBP-1) (HCNPpp) (Neuropolypeptide h3) (Prostatic-binding protein) (Raf kinase inhibitor protein) (RKIP) [Cleaved into: Hippocampal cholinergic neurostimulating peptide (HCNP)]	PEBP1 PBP PEBP	2	187	11.7647
P30101	Protein disulfide-isomerase A3 (EC 5.3.4.1) (58 kDa glucose-regulated protein) (58 kDa microsomal protein) (p58) (Disulfide isomerase ER-60) (Endoplasmic reticulum resident protein 57) (ER protein 57) (ERp57) (Endoplasmic reticulum resident protein 60) (ER protein 60) (ERp60)	PDIA3 ERP57 ERP60 GRP58	12	505	33.6634
P30740	Leukocyte elastase inhibitor (LEI) (Monocyte/neutrophil elastase inhibitor) (EI) (M/NEI) (Peptidase inhibitor 2) (PI-2) (Serpin B1)	SERPINB1 ELANH2 MNEI PI2	3	379	11.8734
P31146	Coronin-1A (Coronin-like protein A) (Clipin-A) (Coronin-like protein p57) (Tryptophan aspartate-containing coat protein) (TACO)	CORO1A CORO1	5	461	13.449
P31150	Rab GDP dissociation inhibitor alpha (Rab GDI alpha) (Guanosine diphosphate dissociation inhibitor 1) (GDI-1) (Oligophrenin-2) (Protein XAP-4)	GDI1 GDIL OPHN2 RABGDIA XAP4	2	447	7.15884
P31151	Protein S100-A7 (Psoriasin) (S100 calcium-binding protein A7)	S100A7 PSOR1 S100A7C	2	101	21.7822
P31946	14-3-3 protein beta/alpha (Protein 1054) (Protein kinase C inhibitor protein 1) (KCIP-1) [Cleaved into: 14-3-3 protein beta/alpha, N-terminally processed]	YWHAB	3	246	13.8211
P31947	14-3-3 protein sigma (Epithelial cell marker protein 1) (Stratifin)	SFN HME1	1	248	5.24194
P32119	Peroxiredoxin-2 (EC 1.11.1.24) (Natural killer cell-enhancing factor B) (NKEF-B) (PRP) (Thiol-specific antioxidant protein) (TSA) (Thioredoxin peroxidase 1) (Thioredoxin-dependent peroxide reductase 1) (Thioredoxin-dependent peroxiredoxin 2)	PRDX2 NKEFB TDPX1	13	198	96.9697
P33151	Cadherin-5 (7B4 antigen) (Vascular endothelial cadherin) (VE-cadherin) (CD antigen CD144)	CDH5	13	784	23.3418
P33908	Mannosyl-oligosaccharide 1,2-alpha-mannosidase IA (EC 3.2.1.113) (Man(9)-alpha-mannosidase) (Man9-mannosidase) (Mannosidase alpha class 1A member 1) (Processing alpha-1,2-mannosidase IA) (Alpha-1,2-mannosidase IA)	MAN1A1	10	653	20.2144
P34096	Ribonuclease 4 (RNase 4) (EC 3.1.27.-)	RNASE4 RNS4	3	147	28.5714
P35443	Thrombospondin-4	THBS4 TSP4	13	961	20.0832
P35527	Keratin, type I cytoskeletal 9 (Cytokeratin-9) (CK-9) (Keratin-9) (K9)	KRT9	33	623	103.21
P35579	Myosin-9 (Cellular myosin heavy chain, type A) (Myosin heavy chain 9) (Myosin heavy chain, non-muscle IIa) (Non-muscle myosin heavy chain A) (NMMHC-A) (Non-muscle myosin heavy chain IIa) (NMMHC II-a) (NMMHC-IIA)	MYH9	61	1960	45
P35590	Tyrosine-protein kinase receptor Tie-1 (EC 2.7.10.1)	TIE1 TIE	1	1138	1.05448
P35858	Insulin-like growth factor-binding protein complex acid labile subunit (ALS)	IGFALS ALS	22	605	45.2893
P35908	Keratin, type II cytoskeletal 2 epidermal (Cytokeratin-2e) (CK-2e) (Epithelial keratin-2e) (Keratin-2 epidermis) (Keratin-2e) (K2e) (Type-II keratin Kb2)	KRT2 KRT2A KRT2E	29	639	69.0141
P36955	Pigment epithelium-derived factor (PEDF) (Cell proliferation-inducing gene 35 protein) (EPC-1) (Serpin F1)	SERPINF1 PEDF PIG35	16	418	51.6746
P37802	Transgelin-2 (Epididymis tissue protein Li 7e) (SM22-alpha homolog)	TAGLN2 KIAA0120 CDABP0035	8	199	57.7889
P40926	Malate dehydrogenase, mitochondrial (EC 1.1.1.37)	MDH2	1	338	6.50888
P41222	Prostaglandin-H2 D-isomerase (EC 5.3.99.2) (Beta-trace protein) (Cerebrin-28) (Glutathione-independent PGD synthase) (Lipocalin-type prostaglandin-D synthase) (L-PGDS) (Prostaglandin-D2 synthase) (PGD2 synthase) (PGDS) (PGDS2)	PTGDS PDS	4	190	24.7368
P43121	Cell surface glycoprotein MUC18 (Cell surface glycoprotein P1H12) (Melanoma cell adhesion molecule) (Melanoma-associated antigen A32) (Melanoma-associated antigen MUC18) (S-endo 1 endothelial-associated antigen) (CD antigen CD146)	MCAM MUC18	10	646	22.291
P43251	Biotinidase (Biotinase) (EC 3.5.1.12)	BTD	10	543	26.5193
P43652	Afamin (Alpha-albumin) (Alpha-Alb)	AFM ALB2 ALBA	31	599	64.2738
P47929	Galectin-7 (Gal-7) (HKL-14) (PI7) (p53-induced gene 1 protein)	LGALS7 PIG1; LGALS7B	1	136	8.08824
P48059	LIM and senescent cell antigen-like-containing domain protein 1 (Particularly interesting new Cys-His protein 1) (PINCH-1) (Renal carcinoma antigen NY-REN-48)	LIMS1 PINCH PINCH1	3	325	11.3846
P48668	Keratin, type II cytoskeletal 6C (Cytokeratin-6C) (CK-6C) (Cytokeratin-6E) (CK-6E) (Keratin K6h) (Keratin-6C) (K6C) (Type-II keratin Kb12)	KRT6C KRT6E	21	564	46.8085
P48740	Mannan-binding lectin serine protease 1 (EC 3.4.21.-) (Complement factor MASP-3) (Complement-activating component of Ra-reactive factor) (Mannose-binding lectin-associated serine protease 1) (MASP-1) (Mannose-binding protein-associated serine protease) (Ra-reactive factor serine protease p100) (RaRF) (Serine protease 5) [Cleaved into: Mannan-binding lectin serine protease 1 heavy chain; Mannan-bi…	MASP1 CRARF CRARF1 PRSS5	21	699	42.2031
P48740-2	Mannan-binding lectin serine protease 1 (EC 3.4.21.-) (Complement factor MASP-3) (Complement-activating component of Ra-reactive factor) (Mannose-binding lectin-associated serine protease 1) (MASP-1) (Mannose-binding protein-associated serine protease) (Ra-reactive factor serine protease p100) (RaRF) (Serine protease 5) [Cleaved into: Mannan-binding lectin serine protease 1 heavy chain; Mannan-bi…	MASP1 CRARF CRARF1 PRSS5	7	699	16.309
P50395	Rab GDP dissociation inhibitor beta (Rab GDI beta) (Guanosine diphosphate dissociation inhibitor 2) (GDI-2)	GDI2 RABGDIB	3	445	9.21348
P50552	Vasodilator-stimulated phosphoprotein (VASP)	VASP	4	380	13.9474
P51884	Lumican (Keratan sulfate proteoglycan lumican) (KSPG lumican)	LUM LDC SLRR2D	13	338	45.858
P52209	6-phosphogluconate dehydrogenase, decarboxylating (EC 1.1.1.44)	PGD PGDH	6	483	17.3913
P52907	F-actin-capping protein subunit alpha-1 (CapZ alpha-1)	CAPZA1	1	286	5.59441
P54289	Voltage-dependent calcium channel subunit alpha-2/delta-1 (Voltage-gated calcium channel subunit alpha-2/delta-1) [Cleaved into: Voltage-dependent calcium channel subunit alpha-2-1; Voltage-dependent calcium channel subunit delta-1]	CACNA2D1 CACNL2A CCHL2A MHS3	4	1103	4.71442
P55056	Apolipoprotein C-IV (Apo-CIV) (ApoC-IV) (Apolipoprotein C4)	APOC4	3	127	25.1969
P55058	Phospholipid transfer protein (Lipid transfer protein II)	PLTP	8	493	20.8925
P55072	Transitional endoplasmic reticulum ATPase (TER ATPase) (EC 3.6.4.6) (15S Mg(2+)-ATPase p97 subunit) (Valosin-containing protein) (VCP)	VCP	2	806	4.21836
P55103	Inhibin beta C chain (Activin beta-C chain)	INHBC	3	352	13.0682
P55290	Cadherin-13 (Heart cadherin) (H-cadherin) (P105) (Truncated cadherin) (T-cad) (T-cadherin)	CDH13 CDHH	4	713	9.81767
P55774	C-C motif chemokine 18 (Alternative macrophage activation-associated CC chemokine 1) (AMAC-1) (CC chemokine PARC) (Dendritic cell chemokine 1) (DC-CK1) (Macrophage inflammatory protein 4) (MIP-4) (Pulmonary and activation-regulated chemokine) (Small-inducible cytokine A18) [Cleaved into: CCL18(1-68); CCL18(3-69); CCL18(4-69)]	CCL18 AMAC1 DCCK1 MIP4 PARC SCYA18	2	89	40.4494
P59665	Neutrophil defensin 1 (Defensin, alpha 1) (HNP-1) (HP-1) (HP1) [Cleaved into: HP 1-56; Neutrophil defensin 2 (HNP-2) (HP-2) (HP2)]	DEFA1 DEF1 DEFA2 MRS; DEFA1B	2	94	19.1489
P60174	Triosephosphate isomerase (TIM) (EC 5.3.1.1) (Methylglyoxal synthase) (EC 4.2.3.3) (Triose-phosphate isomerase)	TPI1 TPI	7	249	46.5863
P60709	Actin, cytoplasmic 1 (EC 3.6.4.-) (Beta-actin) [Cleaved into: Actin, cytoplasmic 1, N-terminally processed]	ACTB	16	375	67.2
P61026	Ras-related protein Rab-10 (EC 3.6.5.2)	RAB10	1	200	6
P61224	Ras-related protein Rap-1b (EC 3.6.5.2) (GTP-binding protein smg p21B)	RAP1B OK/SW-cl.11	5	184	40.2174
P61626	Lysozyme C (EC 3.2.1.17) (1,4-beta-N-acetylmuramidase C)	LYZ LZM	7	148	56.0811
P61769	Beta-2-microglobulin [Cleaved into: Beta-2-microglobulin form pI 5.3]	B2M CDABP0092 HDCMA22P	4	119	54.6218
P61978	Heterogeneous nuclear ribonucleoprotein K (hnRNP K) (Transformation up-regulated nuclear protein) (TUNP)	HNRNPK HNRPK	2	463	4.75162
P61981	14-3-3 protein gamma (Protein kinase C inhibitor protein 1) (KCIP-1) [Cleaved into: 14-3-3 protein gamma, N-terminally processed]	YWHAG	4	247	21.4575
P62258	14-3-3 protein epsilon (14-3-3E)	YWHAE	7	255	33.7255
P62304	Small nuclear ribonucleoprotein E (snRNP-E) (Sm protein E) (Sm-E) (SmE)	SNRPE	1	92	11.9565
P62318	Small nuclear ribonucleoprotein Sm D3 (Sm-D3) (snRNP core protein D3)	SNRPD3	1	126	7.14286
P62328	Thymosin beta-4 (T beta-4) (Fx) [Cleaved into: Hemoregulatory peptide AcSDKP (Ac-Ser-Asp-Lys-Pro) (N-acetyl-SDKP) (AcSDKP) (Seraspenide)]	TMSB4X TB4X THYB4 TMSB4	4	44	127.273
P62424	60S ribosomal protein L7a (Large ribosomal subunit protein eL8) (PLA-X polypeptide) (Surfeit locus protein 3)	RPL7A SURF-3 SURF3	1	266	4.88722
P62805	Histone H4	H4C1 H4/A H4FA HIST1H4A; H4C2 H4/I H4FI HIST1H4B; H4C3 H4/G H4FG HIST1H4C; H4C4 H4/B H4FB HIST1H4D; H4C5 H4/J H4FJ HIST1H4E; H4C6 H4/C H4FC HIST1H4F; H4C8 H4/H H4FH HIST1H4H; H4C9 H4/M H4FM HIST1H4I; H4C11 H4/E H4FE HIST1H4J; H4C12 H4/D H4FD HIST1H4K; H4C13 H4/K H4FK HIST1H4L; H4C14 H4/N H4F2 H4FN HIST2H4 HIST2H4A; H4C15 H4/O H4FO HIST2H4B; H4C16 H4-16 HIST4H4	5	103	50.4854
P62937	Peptidyl-prolyl cis-trans isomerase A (PPIase A) (EC 5.2.1.8) (Cyclophilin A) (Cyclosporin A-binding protein) (Rotamase A) [Cleaved into: Peptidyl-prolyl cis-trans isomerase A, N-terminally processed]	PPIA CYPA	4	165	31.5152
P63104	14-3-3 protein zeta/delta (Protein kinase C inhibitor protein 1) (KCIP-1)	YWHAZ	12	245	62.8571
P67936	Tropomyosin alpha-4 chain (TM30p1) (Tropomyosin-4)	TPM4	9	248	45.5645
P68366	Tubulin alpha-4A chain (EC 3.6.5.-) (Alpha-tubulin 1) (Testis-specific alpha-tubulin) (Tubulin H2-alpha) (Tubulin alpha-1 chain)	TUBA4A TUBA1	3	448	8.25893
P68871	Hemoglobin subunit beta (Beta-globin) (Hemoglobin beta chain) [Cleaved into: LVV-hemorphin-7; Spinorphin]	HBB	14	147	133.333
P69905	Hemoglobin subunit alpha (Alpha-globin) (Hemoglobin alpha chain) [Cleaved into: Hemopressin]	HBA1; HBA2	9	142	95.7746
P78417	Glutathione S-transferase omega-1 (GSTO-1) (EC 2.5.1.18) (Glutathione S-transferase omega 1-1) (GSTO 1-1) (Glutathione-dependent dehydroascorbate reductase) (EC 1.8.5.1) (Monomethylarsonic acid reductase) (MMA(V) reductase) (EC 1.20.4.2) (S-(Phenacyl)glutathione reductase) (SPG-R)	GSTO1 GSTTLP28	5	241	22.8216
P80108	Phosphatidylinositol-glycan-specific phospholipase D (PI-G PLD) (EC 3.1.4.50) (Glycoprotein phospholipase D) (Glycosyl-phosphatidylinositol-specific phospholipase D) (GPI-PLD) (GPI-specific phospholipase D)	GPLD1 PIGPLD1	23	840	37.9762
P80188	Neutrophil gelatinase-associated lipocalin (NGAL) (25 kDa alpha-2-microglobulin-related subunit of MMP-9) (Lipocalin-2) (Oncogene 24p3) (Siderocalin) (p25)	LCN2 HNL NGAL	5	198	38.3838
P80723	Brain acid soluble protein 1 (22 kDa neuronal tissue-enriched acidic protein) (Neuronal axonal membrane protein NAP-22)	BASP1 NAP22	5	227	46.696
P80748	Immunoglobulin lambda variable 3-21 (Ig lambda chain V-III region LOI) (Ig lambda chain V-V region DEL) (Ig lambda chain V-VII region MOT)	IGLV3-21	4	117	48.7179
P81605	Dermcidin (EC 3.4.-.-) (Preproteolysin) [Cleaved into: Survival-promoting peptide; DCD-1]	DCD AIDD DSEP	4	110	45.4545
P98160	Basement membrane-specific heparan sulfate proteoglycan core protein (HSPG) (Perlecan) (PLC) [Cleaved into: Endorepellin; LG3 peptide]	HSPG2	13	4391	3.9171
Q01459	Di-N-acetylchitobiase (EC 3.2.1.-)	CTBS CTB	8	385	30.6494
Q01518	Adenylyl cyclase-associated protein 1 (CAP 1)	CAP1 CAP	7	475	21.0526
Q02413	Desmoglein-1 (Cadherin family member 4) (Desmosomal glycoprotein 1) (DG1) (DGI) (Pemphigus foliaceus antigen)	DSG1 CDHF4	1	1049	1.81125
Q02818	Nucleobindin-1 (CALNUC)	NUCB1 NUC	2	461	4.55531
Q03591	Complement factor H-related protein 1 (FHR-1) (H factor-like protein 1) (FHL-1) (H-factor-like 1) (H36)	CFHR1 CFHL CFHL1 CFHL1P CFHR1P FHR1 HFL1 HFL2	14	330	78.7879
Q04756	Hepatocyte growth factor activator (HGF activator) (HGFA) (EC 3.4.21.-) [Cleaved into: Hepatocyte growth factor activator short chain; Hepatocyte growth factor activator long chain]	HGFAC	1	655	1.37405
Q06033	Inter-alpha-trypsin inhibitor heavy chain H3 (ITI heavy chain H3) (ITI-HC3) (Inter-alpha-inhibitor heavy chain 3) (Serum-derived hyaluronan-associated protein) (SHAP)	ITIH3	26	890	42.6966
Q06830	Peroxiredoxin-1 (EC 1.11.1.24) (Natural killer cell-enhancing factor A) (NKEF-A) (Proliferation-associated gene protein) (PAG) (Thioredoxin peroxidase 2) (Thioredoxin-dependent peroxide reductase 2) (Thioredoxin-dependent peroxiredoxin 1)	PRDX1 PAGA PAGB TDPX2	2	199	16.5829
Q07021	Complement component 1 Q subcomponent-binding protein, mitochondrial (ASF/SF2-associated protein p32) (Glycoprotein gC1qBP) (C1qBP) (Hyaluronan-binding protein 1) (Mitochondrial matrix protein p32) (gC1q-R protein) (p33) (SF2AP32)	C1QBP GC1QBP HABP1 SF2P32	1	282	3.90071
Q07954	Prolow-density lipoprotein receptor-related protein 1 (LRP-1) (Alpha-2-macroglobulin receptor) (A2MR) (Apolipoprotein E receptor) (APOER) (CD antigen CD91) [Cleaved into: Low-density lipoprotein receptor-related protein 1 85 kDa subunit (LRP-85); Low-density lipoprotein receptor-related protein 1 515 kDa subunit (LRP-515); Low-density lipoprotein receptor-related protein 1 intracellular domain (L…	LRP1 A2MR APR	6	4544	1.8706
Q08380	Galectin-3-binding protein (Basement membrane autoantigen p105) (Lectin galactoside-binding soluble 3-binding protein) (Mac-2-binding protein) (MAC2BP) (Mac-2 BP) (Tumor-associated antigen 90K)	LGALS3BP M2BP	16	585	37.6068
Q08830	Fibrinogen-like protein 1 (HP-041) (Hepassocin) (HPS) (Hepatocyte-derived fibrinogen-related protein 1) (HFREP-1) (Liver fibrinogen-related protein 1) (LFIRE-1)	FGL1 HFREP1	9	312	45.1923
Q12805	EGF-containing fibulin-like extracellular matrix protein 1 (Extracellular protein S1-5) (Fibrillin-like protein) (Fibulin-3) (FIBL-3)	EFEMP1 FBLN3 FBNL	18	493	55.7809
Q12860	Contactin-1 (Glycoprotein gp135) (Neural cell surface protein F3)	CNTN1	8	1018	11.002
Q12866	Tyrosine-protein kinase Mer (EC 2.7.10.1) (Proto-oncogene c-Mer) (Receptor tyrosine kinase MerTK)	MERTK MER	1	999	1.2012
Q12907	Vesicular integral-membrane protein VIP36 (Glycoprotein GP36b) (Lectin mannose-binding 2) (Vesicular integral-membrane protein 36) (VIP36)	LMAN2 C5orf8	2	356	7.02247
Q13103	Secreted phosphoprotein 24 (Spp-24) (Secreted phosphoprotein 2)	SPP2 SPP24	4	211	22.2749
Q13228	Methanethiol oxidase (MTO) (EC 1.8.3.4) (56 kDa selenium-binding protein) (SBP56) (SP56) (Selenium-binding protein 1)	SELENBP1 SBP	4	472	10.3814
Q13642-1	Four and a half LIM domains protein 1 (FHL-1) (Skeletal muscle LIM-protein 1) (SLIM) (SLIM-1)	FHL1 SLIM1	3	323	11.4551
Q13740	CD166 antigen (Activated leukocyte cell adhesion molecule) (CD antigen CD166)	ALCAM MEMD	5	583	14.2367
Q13790	Apolipoprotein F (Apo-F) (Lipid transfer inhibitor protein) (LTIP)	APOF	4	326	15.0307
Q14118	Dystroglycan 1 (Dystroglycan) (Dystrophin-associated glycoprotein 1) [Cleaved into: Alpha-dystroglycan (Alpha-DG); Beta-dystroglycan (Beta-DG)]	DAG1	2	895	4.13408
Q14126	Desmoglein-2 (Cadherin family member 5) (HDGC)	DSG2 CDHF5	7	1118	9.21288
Q14515	SPARC-like protein 1 (High endothelial venule protein) (Hevin) (MAST 9)	SPARCL1	12	664	27.8614
Q14520	Hyaluronan-binding protein 2 (EC 3.4.21.-) (Factor VII-activating protease) (Factor seven-activating protease) (FSAP) (Hepatocyte growth factor activator-like protein) (Plasma hyaluronan-binding protein) [Cleaved into: Hyaluronan-binding protein 2 50 kDa heavy chain; Hyaluronan-binding protein 2 50 kDa heavy chain alternate form; Hyaluronan-binding protein 2 27 kDa light chain; Hyaluronan-binding…	HABP2 HGFAL PHBP	20	560	53.75
Q14624	Inter-alpha-trypsin inhibitor heavy chain H4 (ITI heavy chain H4) (ITI-HC4) (Inter-alpha-inhibitor heavy chain 4) (Inter-alpha-trypsin inhibitor family heavy chain-related protein) (IHRP) (Plasma kallikrein sensitive glycoprotein 120) (Gp120) (PK-120) [Cleaved into: 70 kDa inter-alpha-trypsin inhibitor heavy chain H4; 35 kDa inter-alpha-trypsin inhibitor heavy chain H4]	ITIH4 IHRP ITIHL1 PK120 PRO1851	1	930	1.1828
Q14624-2	Inter-alpha-trypsin inhibitor heavy chain H4 (ITI heavy chain H4) (ITI-HC4) (Inter-alpha-inhibitor heavy chain 4) (Inter-alpha-trypsin inhibitor family heavy chain-related protein) (IHRP) (Plasma kallikrein sensitive glycoprotein 120) (Gp120) (PK-120) [Cleaved into: 70 kDa inter-alpha-trypsin inhibitor heavy chain H4; 35 kDa inter-alpha-trypsin inhibitor heavy chain H4]	ITIH4 IHRP ITIHL1 PK120 PRO1851	2	930	3.76344
Q14697	Neutral alpha-glucosidase AB (EC 3.2.1.207) (Alpha-glucosidase 2) (Glucosidase II subunit alpha)	GANAB G2AN KIAA0088	4	944	4.55508
Q15084	Protein disulfide-isomerase A6 (EC 5.3.4.1) (Endoplasmic reticulum protein 5) (ER protein 5) (ERp5) (Protein disulfide isomerase P5) (Thioredoxin domain-containing protein 7)	PDIA6 ERP5 P5 TXNDC7	2	440	7.95455
Q15113	Procollagen C-endopeptidase enhancer 1 (Procollagen COOH-terminal proteinase enhancer 1) (PCPE-1) (Procollagen C-proteinase enhancer 1) (Type 1 procollagen C-proteinase enhancer protein) (Type I procollagen COOH-terminal proteinase enhancer)	PCOLCE PCPE1	8	449	24.9443
Q15166	Serum paraoxonase/lactonase 3 (EC 3.1.1.2) (EC 3.1.1.81) (EC 3.1.8.1)	PON3	8	354	33.6158
Q15404	Ras suppressor protein 1 (RSP-1) (Rsu-1)	RSU1 RSP1	4	277	16.6065
Q15485	Ficolin-2 (37 kDa elastin-binding protein) (Collagen/fibrinogen domain-containing protein 2) (EBP-37) (Ficolin-B) (Ficolin-beta) (Hucolin) (L-ficolin) (Serum lectin p35)	FCN2 FCNL	7	313	29.393
Q15582	Transforming growth factor-beta-induced protein ig-h3 (Beta ig-h3) (Kerato-epithelin) (RGD-containing collagen-associated protein) (RGD-CAP)	TGFBI BIGH3	20	683	39.8243
Q15691	Microtubule-associated protein RP/EB family member 1 (APC-binding protein EB1) (End-binding protein 1) (EB1)	MAPRE1	1	268	6.71642
Q15828	Cystatin-M (Cystatin-6) (Cystatin-E)	CST6	1	149	14.094
Q15848	Adiponectin (30 kDa adipocyte complement-related protein) (Adipocyte complement-related 30 kDa protein) (ACRP30) (Adipocyte, C1q and collagen domain-containing protein) (Adipose most abundant gene transcript 1 protein) (apM-1) (Gelatin-binding protein)	ADIPOQ ACDC ACRP30 APM1 GBP28	4	244	25.4098
Q16610	Extracellular matrix protein 1 (Secretory component p85)	ECM1	26	540	75.9259
Q16706	Alpha-mannosidase 2 (EC 3.2.1.114) (Golgi alpha-mannosidase II) (AMan II) (Man II) (Mannosidase alpha class 2A member 1) (Mannosyl-oligosaccharide 1,3-1,6-alpha-mannosidase)	MAN2A1 MANA2	6	1144	6.46853
Q16853	Membrane primary amine oxidase (EC 1.4.3.21) (Copper amine oxidase) (HPAO) (Semicarbazide-sensitive amine oxidase) (SSAO) (Vascular adhesion protein 1) (VAP-1)	AOC3 VAP1	6	763	11.4024
Q5D862	Filaggrin-2 (FLG-2) (Intermediate filament-associated and psoriasis-susceptibility protein) (Ifapsoriasin)	FLG2 IFPS	4	2391	3.22041
Q5SRP5	Apolipoprotein M	APOM	1	129	10.0775
Q5T123	SH3 domain binding glutamate rich protein like 3	SH3BGRL3	2	88	32.9545
Q5TFM2	Complement factor H	CFH	1	385	4.15584
Q6E0U4	Dermokine (Epidermis-specific secreted protein SK30/SK89)	DMKN UNQ729/PRO1411	1	476	3.57143
Q6EMK4	Vasorin (Protein slit-like 2)	VASN SLITL2 UNQ314/PRO357/PRO1282	6	673	11.8871
Q6Q788	Apolipoprotein A-V (Apo-AV) (ApoA-V) (Apolipoprotein A5) (Regeneration-associated protein 3)	APOA5 RAP3 UNQ411/PRO773	2	366	7.65027
Q6UWP8	Suprabasin	SBSN UNQ698/PRO1343	4	590	10.8475
Q6UX71	Plexin domain-containing protein 2 (Tumor endothelial marker 7-related protein)	PLXDC2 TEM7R UNQ2514/PRO6003	9	529	21.3611
Q6UXB8	Peptidase inhibitor 16 (PI-16) (Cysteine-rich secretory protein 9) (CRISP-9) (PSP94-binding protein) (CD antigen CD364)	PI16 CRISP9 PSPBP PSEC0164 UNQ289/PRO328	8	463	29.5896
Q6UY14	ADAMTS-like protein 4 (ADAMTSL-4) (Thrombospondin repeat-containing protein 1)	ADAMTSL4 TSRC1 PP1396 UNQ2803/PRO34012	4	1074	5.49348
Q6YHK3	CD109 antigen (150 kDa TGF-beta-1-binding protein) (C3 and PZP-like alpha-2-macroglobulin domain-containing protein 7) (Platelet-specific Gov antigen) (p180) (r150) (CD antigen CD109)	CD109 CPAMD7	5	1445	5.12111
Q71U36	Tubulin alpha-1A chain (EC 3.6.5.-) (Alpha-tubulin 3) (Tubulin B-alpha-1) (Tubulin alpha-3 chain) [Cleaved into: Detyrosinated tubulin alpha-1A chain]	TUBA1A TUBA3	11	451	39.4678
Q76LX8	A disintegrin and metalloproteinase with thrombospondin motifs 13 (ADAM-TS 13) (ADAM-TS13) (ADAMTS-13) (EC 3.4.24.87) (von Willebrand factor-cleaving protease) (vWF-CP) (vWF-cleaving protease)	ADAMTS13 C9orf8 UNQ6102/PRO20085	11	1427	11.9832
Q7Z794	Keratin, type II cytoskeletal 1b (Cytokeratin-1B) (CK-1B) (Keratin-77) (K77) (Type-II keratin Kb39)	KRT77 KRT1B	1	578	2.07612
Q7Z7M0	Multiple epidermal growth factor-like domains protein 8 (Multiple EGF-like domains protein 8) (Epidermal growth factor-like protein 4) (EGF-like protein 4)	MEGF8 C19orf49 EGFL4 KIAA0817	3	2845	1.44112
Q86SQ4	Adhesion G-protein coupled receptor G6 (Developmentally regulated G-protein-coupled receptor) (G-protein coupled receptor 126) (Vascular inducible G protein-coupled receptor) [Cleaved into: ADGRG6 N-terminal fragment (ADGRG6-NTF); ADGRG6 C-terminal fragment (ADGRG6-CTF)]	ADGRG6 DREG GPR126 VIGR	3	1221	3.276
Q86U17	Serpin A11	SERPINA11	4	422	11.1374
Q86UX7	Fermitin family homolog 3 (Kindlin-3) (MIG2-like protein) (Unc-112-related protein 2)	FERMT3 KIND3 MIG2B URP2	15	667	32.8336
Q86YZ3	Hornerin	HRNR S100A18	7	2850	5.7193
Q8IXL6	Extracellular serine/threonine protein kinase FAM20C (EC 2.7.11.1) (Dentin matrix protein 4) (DMP-4) (Golgi casein kinase) (Golgi-enriched fraction casein kinase) (GEF-CK)	FAM20C DMP4	2	584	4.45205
Q8IZF2	Adhesion G protein-coupled receptor F5 (G-protein coupled receptor 116)	ADGRF5 GPR116 KIAA0758	3	1346	2.67459
Q8N1N4	Keratin, type II cytoskeletal 78 (Cytokeratin-78) (CK-78) (Keratin-5b) (Keratin-78) (K78) (Type-II keratin Kb40)	KRT78 K5B KB40	3	520	6.53846
Q8NBJ4	Golgi membrane protein 1 (Golgi membrane protein GP73) (Golgi phosphoprotein 2)	GOLM1 C9orf155 GOLPH2 PSEC0242 UNQ686/PRO1326	2	401	5.98504
Q8NBP7	Proprotein convertase subtilisin/kexin type 9 (EC 3.4.21.-) (Neural apoptosis-regulated convertase 1) (NARC-1) (Proprotein convertase 9) (PC9) (Subtilisin/kexin-like protease PC9)	PCSK9 NARC1 PSEC0052	7	692	17.4855
Q8NC51	Plasminogen activator inhibitor 1 RNA-binding protein (PAI1 RNA-binding protein 1) (PAI-RBP1) (SERPINE1 mRNA-binding protein 1)	SERBP1 PAIRBP1 CGI-55	1	408	3.92157
Q8WWA0	Intelectin-1 (ITLN-1) (Endothelial lectin HL-1) (Galactofuranose-binding lectin) (Intestinal lactoferrin receptor) (Omentin)	ITLN1 INTL ITLN LFR UNQ640/PRO1270	4	313	15.655
Q8WWZ8	Oncoprotein-induced transcript 3 protein (Liver-specific zona pellucida domain-containing protein)	OIT3 LZP UNQ826/PRO1753	5	545	10.4587
Q8WZ75	Roundabout homolog 4 (Magic roundabout)	ROBO4 UNQ421/PRO3674	3	1007	4.36941
Q92496	Complement factor H-related protein 4 (FHR-4)	CFHR4 CFHL4 FHR4	6	578	13.1488
Q92686	Neurogranin (Ng) (RC3) [Cleaved into: NEUG(55-78)]	NRGN	1	78	17.9487
Q92820	Gamma-glutamyl hydrolase (EC 3.4.19.9) (Conjugase) (GH) (Gamma-Glu-X carboxypeptidase)	GGH	8	318	31.1321
Q92859	Neogenin (Immunoglobulin superfamily DCC subclass member 2)	NEO1 IGDCC2 NGN	2	1461	1.84805
Q92954-3	Proteoglycan 4 (Lubricin) (Megakaryocyte-stimulating factor) (Superficial zone proteoglycan) [Cleaved into: Proteoglycan 4 C-terminal part]	PRG4 MSF SZP	21	1404	20.4416
Q93084	Sarcoplasmic/endoplasmic reticulum calcium ATPase 3 (SERCA3) (SR Ca(2+)-ATPase 3) (EC 7.2.2.10) (Calcium pump 3)	ATP2A3	4	999	6.10611
Q96IY4	Carboxypeptidase B2 (EC 3.4.17.20) (Carboxypeptidase U) (CPU) (Plasma carboxypeptidase B) (pCPB) (Thrombin-activable fibrinolysis inhibitor) (TAFI)	CPB2	12	423	36.8794
Q96KN2	Beta-Ala-His dipeptidase (EC 3.4.13.20) (CNDP dipeptidase 1) (Carnosine dipeptidase 1) (Glutamate carboxypeptidase-like protein 2) (Serum carnosinase)	CNDP1 CN1 CPGL2 UNQ1915/PRO4380	1	507	3.35306
Q96PD5	N-acetylmuramoyl-L-alanine amidase (EC 3.5.1.28) (Peptidoglycan recognition protein 2) (Peptidoglycan recognition protein long) (PGRP-L)	PGLYRP2 PGLYRPL PGRPL UNQ3103/PRO10102	19	576	55.5556
Q96S96	Phosphatidylethanolamine-binding protein 4 (PEBP-4) (hPEBP4) (Protein cousin-of-RKIP 1)	PEBP4 CORK1 UNQ1933/PRO4408	3	227	25.1101
Q99784	Noelin (Neuronal olfactomedin-related ER localized protein) (Olfactomedin-1)	OLFM1 NOE1 NOEL1	6	485	18.1443
Q99969	Retinoic acid receptor responder protein 2 (Chemerin) (RAR-responsive protein TIG2) (Tazarotene-induced gene 2 protein)	RARRES2 TIG2	3	163	21.4724
Q9BTY2	Plasma alpha-L-fucosidase (EC 3.2.1.51) (Alpha-L-fucoside fucohydrolase 2) (Alpha-L-fucosidase 2)	FUCA2 PSEC0151 UNQ227/PRO260	2	467	5.56745
Q9BUN1	Protein MENT (Methylated in normal thymocytes protein)	MENT C1orf56 UNQ547/PRO1104	1	341	4.39883
Q9BWP8	Collectin-11 (Collectin kidney protein 1) (CL-K1)	COLEC11 UNQ596/PRO1182	6	271	30.2583
Q9BXR6	Complement factor H-related protein 5 (FHR-5)	CFHR5 CFHL5 FHR5	16	569	42.5308
Q9BYE9	Cadherin-related family member 2 (Protocadherin LKC) (PC-LKC) (Protocadherin-24)	CDHR2 PCDH24 PCLKC	6	1310	5.9542
Q9BYJ0	Fibroblast growth factor-binding protein 2 (FGF-BP2) (FGF-binding protein 2) (FGFBP-2) (37 kDa killer-specific secretory protein) (Ksp37) (HBp17-related protein) (HBp17-RP)	FGFBP2 KSP37 UNQ425/PRO1065	1	223	6.27803
Q9H4A9	Dipeptidase 2 (EC 3.4.13.19)	DPEP2 UNQ284/PRO323	4	486	11.9342
Q9H4B7	Tubulin beta-1 chain	TUBB1	6	451	21.0643
Q9H4G4	Golgi-associated plant pathogenesis-related protein 1 (GAPR-1) (Golgi-associated PR-1 protein) (Glioma pathogenesis-related protein 2) (GliPR 2)	GLIPR2 C9orf19 GAPR1	4	154	32.4675
Q9H6X2	Anthrax toxin receptor 1 (Tumor endothelial marker 8)	ANTXR1 ATR TEM8	1	564	2.65957
Q9HDC9	Adipocyte plasma membrane-associated protein (Protein BSCv)	APMAP C20orf3 UNQ1869/PRO4305	12	416	41.3462
Q9NPG4	Protocadherin-12 (Vascular cadherin-2) (Vascular endothelial cadherin-2) (VE-cad-2) (VE-cadherin-2) [Cleaved into: Protocadherin-12, secreted form]	PCDH12 UNQ395/PRO731	1	1184	1.94257
Q9NPH3	Interleukin-1 receptor accessory protein (IL-1 receptor accessory protein) (IL-1RAcP) (EC 3.2.2.6) (Interleukin-1 receptor 3) (IL-1R-3) (IL-1R3)	IL1RAP C3orf13 IL1R3	9	570	17.193
Q9NPY3	Complement component C1q receptor (C1q/MBL/SPA receptor) (C1qR) (C1qR(p)) (C1qRp) (CDw93) (Complement component 1 q subcomponent receptor 1) (Matrix-remodeling-associated protein 4) (CD antigen CD93)	CD93 C1QR1 MXRA4	3	652	7.51534
Q9NS71	Gastrokine-1 (18 kDa antrum mucosa protein) (AMP-18) (Protein CA11)	GKN1 AMP18 CA11 UNQ489/PRO1005	1	185	7.56757
Q9NZ08	Endoplasmic reticulum aminopeptidase 1 (EC 3.4.11.-) (ARTS-1) (Adipocyte-derived leucine aminopeptidase) (A-LAP) (Aminopeptidase PILS) (Puromycin-insensitive leucyl-specific aminopeptidase) (PILS-AP) (Type 1 tumor necrosis factor receptor shedding aminopeptidase regulator)	ERAP1 APPILS ARTS1 KIAA0525 UNQ584/PRO1154	4	941	4.88842
Q9NZP8	Complement C1r subcomponent-like protein (C1r-LP) (C1r-like protein) (EC 3.4.21.-) (C1r-like serine protease analog protein) (CLSPa)	C1RL C1RL1 C1RLP CLSPA	10	487	35.3183
Q9UGM5	Fetuin-B (16G2) (Fetuin-like protein IRL685) (Gugu)	FETUB	10	382	37.6963
Q9UHG3	Prenylcysteine oxidase 1 (EC 1.8.3.5) (Prenylcysteine lyase)	PCYOX1 KIAA0908 PCL1 UNQ597/PRO1183	10	505	25.3465
Q9UJJ9	N-acetylglucosamine-1-phosphotransferase subunit gamma (GlcNAc-1-phosphotransferase subunit gamma) (UDP-N-acetylglucosamine-1-phosphotransferase subunit gamma)	GNPTG C16orf27 GNPTAG CAB56184 LP2537	2	305	11.4754
Q9ULI3	Protein HEG homolog 1	HEG1 KIAA1237	2	1381	2.82404
Q9UNW1	Multiple inositol polyphosphate phosphatase 1 (EC 3.1.3.62) (2,3-bisphosphoglycerate 3-phosphatase) (2,3-BPG phosphatase) (EC 3.1.3.80) (Inositol (1,3,4,5)-tetrakisphosphate 3-phosphatase) (Ins(1,3,4,5)P(4) 3-phosphatase)	MINPP1 MIPP UNQ900/PRO1917	9	487	23.614
Q9Y490	Talin-1	TLN1 KIAA1027 TLN	69	2541	45.6513
Q9Y5C1	Angiopoietin-related protein 3 (Angiopoietin-5) (ANG-5) (Angiopoietin-like protein 3) [Cleaved into: ANGPTL3(17-221); ANGPTL3(17-224)]	ANGPTL3 ANGPT5 UNQ153/PRO179	6	460	16.3043
Q9Y5Y7	Lymphatic vessel endothelial hyaluronic acid receptor 1 (LYVE-1) (Cell surface retention sequence-binding protein 1) (CRSBP-1) (Extracellular link domain-containing protein 1) (Hyaluronic acid receptor)	LYVE1 CRSBP1 HAR XLKD1 UNQ230/PRO263	4	322	11.4907
Q9Y6R7	IgGFc-binding protein (Fcgamma-binding protein antigen) (FcgammaBP)	FCGBP	67	5405	21.6281
Q9Y6Z7	Collectin-10 (Collectin liver protein 1) (CL-L1) (Collectin-34) (CL-34)	COLEC10 CLL1 UNQ366/PRO702	3	277	11.9134
