# Supplementary material for: Proteomics Identifies Circulating TIMP-1 as a Prognostic Biomarker for Diffuse Large B-Cell Lymphoma
Source: Mol Cell Proteomics. 2023 Jul 26;22(9):100625. doi: 10.1016/j.mcpro.2023.100625 (PMC10470290; doi:10.1016/j.mcpro.2023.100625)
Supplement: Supplemental Table S5 [file mmc5.xlsx]

## Sheet: Discovery cohort
Table S5. The detailed protein information used in DIA analysis.
PG.Qvalue	PG.ProteinAccessions	PG.ProteinAccessions	PG.Genes	PG.ProteinDescriptions	PG.ProteinNames	Number of unique peptides	Protein sequence % coverage	[1] 1522.PG.NrOfStrippedSequencesMeasured	[2] H56.PG.NrOfStrippedSequencesMeasured	[3] F49-1.PG.NrOfStrippedSequencesMeasured	[4] H29-1.PG.NrOfStrippedSequencesMeasured	[5] H119.PG.NrOfStrippedSequencesMeasured	[6] F34-1.PG.NrOfStrippedSequencesMeasured	[7] F47.PG.NrOfStrippedSequencesMeasured	[8] F8-2.PG.NrOfStrippedSequencesMeasured	[9] H68.PG.NrOfStrippedSequencesMeasured	[10] 1521.PG.NrOfStrippedSequencesMeasured	[11] F61.PG.NrOfStrippedSequencesMeasured	[12] H58.PG.NrOfStrippedSequencesMeasured	[13] H44.PG.NrOfStrippedSequencesMeasured	[14] 1506B.PG.NrOfStrippedSequencesMeasured	[15] 55.PG.NrOfStrippedSequencesMeasured	[16] 1531.PG.NrOfStrippedSequencesMeasured	[17] 7.PG.NrOfStrippedSequencesMeasured	[18] 8.PG.NrOfStrippedSequencesMeasured	[19] 17.PG.NrOfStrippedSequencesMeasured	[20] 33.PG.NrOfStrippedSequencesMeasured	[21] 10.PG.NrOfStrippedSequencesMeasured	[22] H14.PG.NrOfStrippedSequencesMeasured	[23] 36.PG.NrOfStrippedSequencesMeasured	[24] 13.PG.NrOfStrippedSequencesMeasured	[25] H24-1.PG.NrOfStrippedSequencesMeasured	[26] H23-1.PG.NrOfStrippedSequencesMeasured	[27] 65.PG.NrOfStrippedSequencesMeasured	[28] H65-1.PG.NrOfStrippedSequencesMeasured	[29] H63-1.PG.NrOfStrippedSequencesMeasured	[30] H41-1.PG.NrOfStrippedSequencesMeasured	[31] H39-1.PG.NrOfStrippedSequencesMeasured	[32] H25-1.PG.NrOfStrippedSequencesMeasured	[33] H78.PG.NrOfStrippedSequencesMeasured	[34] H36-1.PG.NrOfStrippedSequencesMeasured	[35] H22-1.PG.NrOfStrippedSequencesMeasured	[36] 9.PG.NrOfStrippedSequencesMeasured	[37] H8.PG.NrOfStrippedSequencesMeasured	[38] H46-1.PG.NrOfStrippedSequencesMeasured	[39] H64-1.PG.NrOfStrippedSequencesMeasured	[40] 1537.PG.NrOfStrippedSequencesMeasured	[41] 1533.PG.NrOfStrippedSequencesMeasured	[42] H70-1.PG.NrOfStrippedSequencesMeasured
0.000570187	A0A024R4E5;H0Y394;Q00341;Q00341-2	A0A024R4E5	HDLBP	High density lipoprotein binding protein (Vigilin), isoform CRA_a;Vigilin (Fragment);Vigilin;Isoform 2 of Vigilin	A0A024R4E5_HUMAN;H0Y394_HUMAN;VIGLN_HUMAN;VIGLN_HUMAN	1	0.946372	Filtered	Filtered	Filtered	Filtered	Filtered	Filtered	Filtered	Filtered	Filtered	Filtered	Filtered	Filtered	Filtered	Filtered	Filtered	Filtered	Filtered	Filtered	Filtered	Filtered	Filtered	Filtered	Filtered	Filtered	Filtered	Filtered	Filtered	Filtered	Filtered	Filtered	Filtered	Filtered	Filtered	Filtered	Filtered	Filtered	Filtered	Filtered	Filtered	Filtered	Filtered	Filtered
1.32461e-06	A0A024R6I7	A0A024R6I7	SERPINA1	Alpha-1-antitrypsin	A0A024R6I7_HUMAN	3	14.5933	Filtered	Filtered	Filtered	Filtered	Filtered	Filtered	Filtered	Filtered	Filtered	Filtered	Filtered	Filtered	Filtered	Filtered	Filtered	Filtered	Filtered	Filtered	Filtered	Filtered	Filtered	Filtered	Filtered	Filtered	Filtered	Filtered	Filtered	Filtered	Filtered	Filtered	Filtered	Filtered	Filtered	Filtered	3	Filtered	Filtered	Filtered	Filtered	Filtered	Filtered	Filtered
1.29049e-05	A0A075B6H7	A0A075B6H7	IGKV3-7	Probable non-functional immunoglobulin kappa variable 3-7	KV37_HUMAN	3	42.2414	3	3	3	3	3	3	3	3	3	3	3	3	3	2	3	3	3	3	3	3	3	3	3	2	3	3	3	3	3	3	2	3	3	3	2	3	3	3	2	3	3	3
0.000549328	A0A075B6H9	A0A075B6H9	IGLV4-69	Immunoglobulin lambda variable 4-69	LV469_HUMAN	2	27.7311	Filtered	Filtered	Filtered	Filtered	Filtered	Filtered	Filtered	Filtered	Filtered	Filtered	Filtered	Filtered	Filtered	Filtered	Filtered	Filtered	Filtered	Filtered	Filtered	Filtered	2	2	Filtered	Filtered	Filtered	Filtered	Filtered	2	Filtered	Filtered	Filtered	Filtered	Filtered	Filtered	Filtered	Filtered	Filtered	Filtered	Filtered	Filtered	Filtered	Filtered
6.99504e-07	A0A075B6I0	A0A075B6I0	IGLV8-61	Immunoglobulin lambda variable 8-61	LV861_HUMAN	2	14.7541	2	2	2	2	2	2	Filtered	2	2	2	Filtered	2	Filtered	2	2	2	2	2	Filtered	Filtered	Filtered	2	2	2	2	2	2	2	2	2	2	2	2	2	2	Filtered	Filtered	2	2	2	2	2
2.95826e-06	A0A075B6I9	A0A075B6I9	IGLV7-46	Immunoglobulin lambda variable 7-46	LV746_HUMAN	2	15.3846	2	2	2	2	2	2	2	2	2	2	2	2	2	2	2	2	2	Filtered	Filtered	2	2	2	2	Filtered	2	2	2	2	2	2	2	2	2	2	2	2	2	2	2	2	2	2
6.09075e-08	A0A075B6J9	A0A075B6J9	IGLV2-18	Immunoglobulin lambda variable 2-18	LV218_HUMAN	2	24.5763	2	2	2	2	2	2	2	2	2	2	2	2	2	2	2	2	2	2	2	2	2	2	2	2	2	2	2	2	2	2	2	2	2	2	2	2	2	2	2	2	2	2
0.00143647	A0A075B6K2	A0A075B6K2	IGLV3-12	Immunoglobulin lambda variable 3-12	LV312_HUMAN	1	13.913	Filtered	Filtered	Filtered	Filtered	Filtered	Filtered	Filtered	Filtered	Filtered	Filtered	Filtered	Filtered	Filtered	Filtered	Filtered	Filtered	Filtered	Filtered	Filtered	Filtered	Filtered	Filtered	Filtered	Filtered	Filtered	Filtered	Filtered	Filtered	Filtered	Filtered	Filtered	Filtered	Filtered	1	Filtered	Filtered	Filtered	Filtered	1	Filtered	Filtered	Filtered
7.62217e-06	A0A075B6K4	A0A075B6K4	IGLV3-10	Immunoglobulin lambda variable 3-10	LV310_HUMAN	5	58.2609	5	Filtered	5	5	5	Filtered	5	Filtered	5	5	5	5	Filtered	Filtered	5	Filtered	5	5	5	5	5	5	5	5	5	5	5	5	5	5	5	5	5	5	5	5	5	5	5	5	5	5
4.64693e-07	A0A075B6K5	A0A075B6K5	IGLV3-9	Immunoglobulin lambda variable 3-9	LV39_HUMAN	3	33.0435	3	3	3	3	3	3	3	3	3	3	3	3	3	3	3	3	3	3	3	3	3	3	3	3	3	3	3	3	3	3	3	3	3	3	3	3	3	3	3	3	3	3
8.93464e-05	A0A075B6Q5	A0A075B6Q5	IGHV3-64	Immunoglobulin heavy variable 3-64	HV364_HUMAN	1	9.32203	Filtered	Filtered	Filtered	Filtered	1	Filtered	Filtered	Filtered	Filtered	Filtered	Filtered	Filtered	Filtered	Filtered	Filtered	Filtered	Filtered	Filtered	Filtered	Filtered	1	1	1	1	1	1	1	1	1	Filtered	1	1	1	1	Filtered	Filtered	Filtered	1	Filtered	1	1	1
6.8289e-05	A0A075B6R2	A0A075B6R2	IGHV4-4	Immunoglobulin heavy variable 4-4	HV404_HUMAN	1	17.9487	Filtered	Filtered	Filtered	Filtered	Filtered	Filtered	Filtered	Filtered	Filtered	Filtered	Filtered	Filtered	Filtered	Filtered	Filtered	Filtered	Filtered	Filtered	Filtered	1	Filtered	1	Filtered	Filtered	Filtered	Filtered	Filtered	Filtered	Filtered	Filtered	1	Filtered	Filtered	Filtered	1	Filtered	Filtered	Filtered	Filtered	1	1	1
6.09075e-08	A0A075B6R9;A0A0C4DH68	A0A075B6R9	IGKV2D-24;IGKV2-24	Probable non-functional immunoglobulin kappa variable 2D-24;Immunoglobulin kappa variable 2-24	KVD24_HUMAN;KV224_HUMAN	3	49.1667	3	3	3	3	3	3	3	3	3	3	3	3	3	3	3	3	3	3	3	3	3	3	3	3	3	3	3	3	3	3	3	3	3	3	3	3	3	3	3	3	3	3
0.000763037	A0A075B6S9;P0DSN7	A0A075B6S9	IGKV1-37;IGKV1D-37	Probable non-functional immunoglobulinn kappa variable 1-37;Probable non-functional immunoglobulinn kappa variable 1D-37	KV137_HUMAN;KVD37_HUMAN	1	13.6752	Filtered	Filtered	Filtered	Filtered	Filtered	Filtered	Filtered	Filtered	Filtered	Filtered	Filtered	Filtered	Filtered	Filtered	Filtered	Filtered	Filtered	Filtered	Filtered	Filtered	Filtered	Filtered	Filtered	Filtered	1	Filtered	Filtered	Filtered	Filtered	Filtered	Filtered	Filtered	Filtered	Filtered	Filtered	Filtered	Filtered	Filtered	Filtered	Filtered	Filtered	Filtered
0.000272911	A0A075B6Z2	A0A075B6Z2	TRAJ56	T cell receptor alpha joining 56 (Fragment)	A0A075B6Z2_HUMAN	1	38.0952	1	1	1	1	1	1	1	1	1	1	1	1	1	1	1	1	1	1	1	1	1	1	1	1	1	1	1	1	1	1	1	1	1	1	1	1	1	1	1	1	1	1
0.00169141	A0A075B716;H0YN73;H0YN88;H3BNC9;P08708	A0A075B716	RPS17;RPS17;RPS17;;RPS17	40S ribosomal protein S17;40S ribosomal protein S17 (Fragment);40S ribosomal protein S17;Uncharacterized protein;40S ribosomal protein S17	A0A075B716_HUMAN;H0YN73_HUMAN;H0YN88_HUMAN;H3BNC9_HUMAN;RS17_HUMAN	1	5.75916	Filtered	Filtered	Filtered	Filtered	Filtered	Filtered	Filtered	Filtered	Filtered	Filtered	Filtered	Filtered	Filtered	Filtered	Filtered	Filtered	Filtered	Filtered	Filtered	Filtered	Filtered	Filtered	Filtered	Filtered	Filtered	Filtered	Filtered	Filtered	Filtered	Filtered	Filtered	Filtered	Filtered	Filtered	Filtered	Filtered	Filtered	Filtered	Filtered	Filtered	Filtered	Filtered
0.000221076	A0A075B730;P58107	A0A075B730	EPPK1	Epiplakin	A0A075B730_HUMAN;EPIPL_HUMAN	1	0.296267	Filtered	Filtered	Filtered	Filtered	Filtered	Filtered	Filtered	Filtered	Filtered	Filtered	Filtered	Filtered	Filtered	Filtered	Filtered	Filtered	Filtered	Filtered	Filtered	Filtered	Filtered	Filtered	Filtered	Filtered	Filtered	Filtered	Filtered	Filtered	Filtered	Filtered	Filtered	Filtered	Filtered	Filtered	Filtered	Filtered	Filtered	Filtered	Filtered	Filtered	Filtered	Filtered
3.43452e-06	A0A075B7B8	A0A075B7B8	IGHV3OR16-12	Immunoglobulin heavy variable 3/OR16-12 (non-functional) (Fragment)	A0A075B7B8_HUMAN	1	9.40171	1	1	1	1	1	1	1	1	1	1	1	1	1	1	1	1	1	1	1	1	1	1	1	1	1	1	1	1	1	1	1	1	1	1	1	1	1	1	1	1	1	1
0.00140067	A0A075B7C0;A0A0C4DGQ5;K7EIV0;K7ELJ7;K7EM73;P04632;U3KQE2	A0A075B7C0	CAPNS1	Calpain small subunit 1 (Fragment);Calpain small subunit 1;Calpain small subunit 1 (Fragment);Calpain small subunit 1;Calpain small subunit 1 (Fragment);Calpain small subunit 1;Calpain small subunit 1 (Fragment)	A0A075B7C0_HUMAN;A0A0C4DGQ5_HUMAN;K7EIV0_HUMAN;K7ELJ7_HUMAN;K7EM73_HUMAN;CPNS1_HUMAN;U3KQE2_HUMAN	1	7.61421	Filtered	Filtered	Filtered	Filtered	Filtered	Filtered	Filtered	Filtered	Filtered	Filtered	Filtered	Filtered	Filtered	Filtered	Filtered	Filtered	Filtered	Filtered	Filtered	Filtered	Filtered	Filtered	Filtered	Filtered	Filtered	Filtered	Filtered	Filtered	Filtered	Filtered	Filtered	Filtered	Filtered	Filtered	Filtered	Filtered	Filtered	Filtered	Filtered	Filtered	Filtered	Filtered
4.83069e-06	A0A075B7D0	A0A075B7D0	IGHV1OR15-1	Immunoglobulin heavy variable 1/OR15-1 (non-functional) (Fragment)	A0A075B7D0_HUMAN	2	21.3675	2	2	2	2	2	2	2	2	2	2	2	2	2	2	2	2	2	2	2	2	2	2	2	2	2	2	2	2	2	2	2	2	2	2	2	2	2	2	2	2	2	2
0.000628318	A0A075B7D8	A0A075B7D8	IGHV3OR15-7	Immunoglobulin heavy variable 3/OR15-7 (pseudogene) (Fragment)	A0A075B7D8_HUMAN	1	9.2437	Filtered	Filtered	Filtered	1	Filtered	Filtered	Filtered	Filtered	Filtered	Filtered	Filtered	Filtered	Filtered	Filtered	Filtered	Filtered	Filtered	Filtered	Filtered	1	Filtered	1	1	1	Filtered	Filtered	Filtered	1	1	1	Filtered	Filtered	1	1	Filtered	1	Filtered	Filtered	1	1	1	Filtered
1.75893e-05	A0A087WSX0;A0A0G2JSC0	A0A087WSX0	IGLV5-45	Immunoglobulin lambda variable 5-45;Immunoglobulin lambda variable 5-45 (Fragment)	LV545_HUMAN;A0A0G2JSC0_HUMAN	2	19.5122	2	Filtered	Filtered	Filtered	Filtered	Filtered	Filtered	2	2	Filtered	2	Filtered	2	Filtered	2	2	2	2	2	2	2	2	2	2	2	Filtered	Filtered	2	2	2	Filtered	2	2	2	Filtered	2	Filtered	2	Filtered	2	2	2
4.3817e-05	A0A087WSY6	A0A087WSY6	IGKV3D-15	Immunoglobulin kappa variable 3D-15	KVD15_HUMAN	3	39.1304	3	3	3	3	3	3	3	3	3	3	3	3	3	3	3	3	3	3	3	3	3	3	3	3	3	3	3	3	3	3	3	3	3	3	3	3	3	3	3	3	3	3
0.000103931	A0A087WSZ0;A0A0G2JQJ0	A0A087WSZ0	IGKV1D-8	Immunoglobulin kappa variable 1D-8;Immunoglobulin kappa variable 1D-8 (Fragment)	KVD08_HUMAN;A0A0G2JQJ0_HUMAN	1	16.2393	Filtered	1	1	1	Filtered	1	1	Filtered	Filtered	1	1	Filtered	Filtered	Filtered	1	Filtered	1	Filtered	Filtered	1	1	1	1	Filtered	1	1	Filtered	1	1	1	1	Filtered	1	1	1	Filtered	Filtered	1	1	1	1	Filtered
0.00248198	A0A087WTE4;A0A087WTF6;A0A087WV75;A0A087WVU1;A0A087WWD4;A0A087WWJ5;A0A087WX77;A0A087X1V2;A0A0C4DGS4;A0A0D9SF98;H7BYX6;P13591;P13591-1;P13591-3;P13591-4;P13591-5	A0A087WTE4	NCAM1	Neural cell adhesion molecule 1;Neural cell adhesion molecule 1;Neural cell adhesion molecule 1;Neural cell adhesion molecule 1 (Fragment);Neural cell adhesion molecule 1;Neural cell adhesion molecule 1 (Fragment);Neural cell adhesion molecule 1;Neural cell adhesion molecule 1 (Fragment);Neural cell adhesion molecule 1 (Fragment);Neural cell adhesion molecule 1 (Fragment);Neural cell adhesion mol…	A0A087WTE4_HUMAN;A0A087WTF6_HUMAN;A0A087WV75_HUMAN;A0A087WVU1_HUMAN;A0A087WWD4_HUMAN;A0A087WWJ5_HUMAN;A0A087WX77_HUMAN;A0A087X1V2_HUMAN;A0A0C4DGS4_HUMAN;A0A0D9SF98_HUMAN;H7BYX6_HUMAN;NCAM1_HUMAN;NCAM1_HUMAN;NCAM1_HUMAN;NCAM1_HUMAN;NCAM1_HUMAN	1	1.57687	Filtered	Filtered	Filtered	Filtered	Filtered	Filtered	Filtered	Filtered	Filtered	Filtered	Filtered	Filtered	Filtered	Filtered	Filtered	Filtered	Filtered	Filtered	Filtered	Filtered	Filtered	1	Filtered	Filtered	Filtered	Filtered	Filtered	Filtered	Filtered	Filtered	Filtered	Filtered	Filtered	Filtered	Filtered	Filtered	Filtered	Filtered	Filtered	Filtered	Filtered	Filtered
0.000417725	A0A087WTK0;A0A087WVC6;Q12913;Q12913-2	A0A087WTK0	PTPRJ	Receptor-type tyrosine-protein phosphatase eta;Receptor-type tyrosine-protein phosphatase eta;Receptor-type tyrosine-protein phosphatase eta;Isoform 2 of Receptor-type tyrosine-protein phosphatase eta	A0A087WTK0_HUMAN;A0A087WVC6_HUMAN;PTPRJ_HUMAN;PTPRJ_HUMAN	2	0.149588	Filtered	Filtered	Filtered	Filtered	Filtered	Filtered	2	Filtered	Filtered	Filtered	Filtered	Filtered	Filtered	Filtered	Filtered	Filtered	Filtered	Filtered	Filtered	Filtered	Filtered	Filtered	Filtered	Filtered	Filtered	2	Filtered	Filtered	Filtered	2	2	2	2	2	Filtered	Filtered	Filtered	Filtered	Filtered	2	2	Filtered
0.000220678	A0A087WTT1;E5RFD8;E5RGC4;E5RH24;E5RHG7;E5RJB9;E7ERJ7;H0YBN4;P11940;P11940-2;Q4VXU2;Q4VXU2-2;Q5JQF8;Q9H361	A0A087WTT1	PABPC1;PABPC1;PABPC1;PABPC1;PABPC1;PABPC1;PABPC1;PABPC1;PABPC1;PABPC1;PABPC1L;PABPC1L;PABPC1L2A;PABPC3	Polyadenylate-binding protein;Polyadenylate-binding protein 1 (Fragment);Polyadenylate-binding protein 1 (Fragment);Polyadenylate-binding protein 1 (Fragment);Polyadenylate-binding protein 1 (Fragment);Polyadenylate-binding protein 1 (Fragment);Polyadenylate-binding protein;Polyadenylate-binding protein 1 (Fragment);Polyadenylate-binding protein 1;Isoform 2 of Polyadenylate-binding protein 1;Poly…	A0A087WTT1_HUMAN;E5RFD8_HUMAN;E5RGC4_HUMAN;E5RH24_HUMAN;E5RHG7_HUMAN;E5RJB9_HUMAN;E7ERJ7_HUMAN;H0YBN4_HUMAN;PABP1_HUMAN;PABP1_HUMAN;PAP1L_HUMAN;PAP1L_HUMAN;PAP1M_HUMAN;PABP3_HUMAN	1	1.87075	Filtered	Filtered	Filtered	Filtered	Filtered	Filtered	Filtered	Filtered	Filtered	Filtered	Filtered	Filtered	Filtered	Filtered	Filtered	Filtered	Filtered	Filtered	Filtered	Filtered	Filtered	Filtered	Filtered	Filtered	Filtered	Filtered	Filtered	Filtered	Filtered	Filtered	Filtered	Filtered	Filtered	Filtered	Filtered	Filtered	Filtered	Filtered	Filtered	Filtered	Filtered	Filtered
0.000142257	A0A087WUK2;O14979;O14979-2;O14979-3	A0A087WUK2	HNRNPDL	Heterogeneous nuclear ribonucleoprotein D-like;Heterogeneous nuclear ribonucleoprotein D-like;Isoform 2 of Heterogeneous nuclear ribonucleoprotein D-like;Isoform 3 of Heterogeneous nuclear ribonucleoprotein D-like	A0A087WUK2_HUMAN;HNRDL_HUMAN;HNRDL_HUMAN;HNRDL_HUMAN	3	11.8457	Filtered	Filtered	Filtered	Filtered	Filtered	Filtered	Filtered	Filtered	Filtered	Filtered	Filtered	Filtered	Filtered	Filtered	Filtered	Filtered	Filtered	Filtered	Filtered	Filtered	Filtered	Filtered	Filtered	Filtered	Filtered	Filtered	Filtered	Filtered	Filtered	Filtered	Filtered	Filtered	Filtered	Filtered	Filtered	Filtered	Filtered	Filtered	Filtered	Filtered	Filtered	Filtered
0.00110533	A0A087WUV8;A0A087X2B5;P35613;P35613-2;P35613-3;P35613-4	A0A087WUV8	BSG	Basigin;Basigin (Fragment);Basigin;Isoform 2 of Basigin;Isoform 3 of Basigin;Isoform 4 of Basigin	A0A087WUV8_HUMAN;A0A087X2B5_HUMAN;BASI_HUMAN;BASI_HUMAN;BASI_HUMAN;BASI_HUMAN	1	9.52381	Filtered	Filtered	Filtered	Filtered	Filtered	Filtered	Filtered	Filtered	Filtered	Filtered	Filtered	Filtered	Filtered	Filtered	Filtered	Filtered	Filtered	Filtered	Filtered	Filtered	Filtered	Filtered	Filtered	Filtered	Filtered	Filtered	Filtered	Filtered	Filtered	Filtered	Filtered	Filtered	Filtered	Filtered	Filtered	Filtered	Filtered	Filtered	Filtered	Filtered	Filtered	Filtered
0.0016264	A0A087WV42;A0A087WYF5;A0A087WYT0;A0A087WZY1;A0A0A0MT31;P02810	A0A087WV42	PRH1;PRH1;PRH1;;PRR4;PRH1	Salivary acidic proline-rich phosphoprotein 1/2;Salivary acidic proline-rich phosphoprotein 1/2 (Fragment);Salivary acidic proline-rich phosphoprotein 1/2;Uncharacterized protein;Proline-rich protein 4;Salivary acidic proline-rich phosphoprotein 1/2	A0A087WV42_HUMAN;A0A087WYF5_HUMAN;A0A087WYT0_HUMAN;A0A087WZY1_HUMAN;A0A0A0MT31_HUMAN;PRPC_HUMAN	1	9.09091	Filtered	Filtered	Filtered	Filtered	Filtered	Filtered	Filtered	Filtered	Filtered	Filtered	Filtered	Filtered	Filtered	Filtered	Filtered	Filtered	Filtered	Filtered	Filtered	Filtered	Filtered	Filtered	Filtered	Filtered	Filtered	Filtered	Filtered	Filtered	Filtered	Filtered	Filtered	Filtered	Filtered	Filtered	Filtered	Filtered	Filtered	Filtered	Filtered	Filtered	Filtered	Filtered
0.000521892	A0A087WV68;A0A087WX29;A0A087WXQ5;A0A087WYY0;A0A087X260;A0A0A0N0M3;B1AKP7;G3V162;K7EJM5;K7EN94;Q13148	A0A087WV68	TARDBP	TAR DNA-binding protein 43 (Fragment);TAR DNA-binding protein 43 (Fragment);TAR DNA-binding protein 43 (Fragment);TAR DNA-binding protein 43;TAR DNA-binding protein 43;TAR DNA-binding protein 43;TAR DNA-binding protein 43;TAR DNA binding protein, isoform CRA_d;TAR DNA-binding protein 43 (Fragment);TAR DNA-binding protein 43 (Fragment);TAR DNA-binding protein 43	A0A087WV68_HUMAN;A0A087WX29_HUMAN;A0A087WXQ5_HUMAN;A0A087WYY0_HUMAN;A0A087X260_HUMAN;A0A0A0N0M3_HUMAN;B1AKP7_HUMAN;G3V162_HUMAN;K7EJM5_HUMAN;K7EN94_HUMAN;TADBP_HUMAN	1	5.66038	Filtered	Filtered	Filtered	Filtered	Filtered	Filtered	Filtered	Filtered	Filtered	Filtered	Filtered	Filtered	Filtered	Filtered	Filtered	Filtered	Filtered	Filtered	Filtered	Filtered	Filtered	Filtered	Filtered	Filtered	Filtered	Filtered	Filtered	Filtered	Filtered	Filtered	Filtered	Filtered	Filtered	Filtered	Filtered	Filtered	Filtered	Filtered	Filtered	Filtered	Filtered	Filtered
0.000207754	A0A087WVQ6;Q00610;Q00610-2	A0A087WVQ6	CLTC	Clathrin heavy chain;Clathrin heavy chain 1;Isoform 2 of Clathrin heavy chain 1	A0A087WVQ6_HUMAN;CLH1_HUMAN;CLH1_HUMAN	5	5.00298	Filtered	Filtered	Filtered	Filtered	Filtered	Filtered	Filtered	Filtered	Filtered	Filtered	Filtered	Filtered	Filtered	Filtered	Filtered	Filtered	Filtered	Filtered	Filtered	Filtered	5	Filtered	Filtered	Filtered	Filtered	Filtered	Filtered	Filtered	Filtered	Filtered	Filtered	Filtered	Filtered	Filtered	Filtered	Filtered	Filtered	Filtered	Filtered	Filtered	Filtered	Filtered
1.52376e-05	A0A087WVQ9;P68104;P68104-2;Q5VTE0	A0A087WVQ9	EEF1A1;EEF1A1;EEF1A1;EEF1A1P5	Elongation factor 1-alpha 1;Elongation factor 1-alpha 1;Isoform 2 of Elongation factor 1-alpha 1;Putative elongation factor 1-alpha-like 3	A0A087WVQ9_HUMAN;EF1A1_HUMAN;EF1A1_HUMAN;EF1A3_HUMAN	9	30.719	Filtered	Filtered	Filtered	Filtered	Filtered	Filtered	Filtered	Filtered	Filtered	Filtered	Filtered	Filtered	Filtered	Filtered	9	Filtered	9	Filtered	Filtered	9	9	9	Filtered	Filtered	Filtered	Filtered	Filtered	Filtered	Filtered	Filtered	Filtered	Filtered	Filtered	Filtered	Filtered	Filtered	Filtered	Filtered	8	Filtered	Filtered	Filtered
0.000119459	A0A087WW87;A0A087X0Q4;P01614	A0A087WW87	IGKV2-40;IGKV2-40;IGKV2D-40	Immunoglobulin kappa variable 2-40;Immunoglobulin kappa variable 2-40;Immunoglobulin kappa variable 2D-40	KV240_HUMAN;A0A087X0Q4_HUMAN;KVD40_HUMAN	2	28.0992	2	Filtered	Filtered	Filtered	Filtered	Filtered	2	2	Filtered	2	2	2	2	2	Filtered	Filtered	Filtered	Filtered	Filtered	Filtered	2	Filtered	2	2	2	2	2	2	Filtered	2	2	2	Filtered	Filtered	Filtered	Filtered	Filtered	2	2	2	2	2
0.00010195	A0A087WWH0;A0A087WXM6;A0A0A0MRF8;A0A0A6YYL6;J3KRB3;J3KRX5;J3QLC8;J3QQT2;J3QS96;P18621;P18621-2;P18621-3	A0A087WWH0	RPL17;RPL17;RPL17-C18orf32;RPL17-C18orf32;RPL17;RPL17;RPL17;RPL17;RPL17;RPL17;RPL17;RPL17	60S ribosomal protein L17 (Fragment);60S ribosomal protein L17 (Fragment);RPL17-C18orf32 readthrough;Protein RPL17-C18orf32;60S ribosomal protein L17 (Fragment);60S ribosomal protein L17 (Fragment);60S ribosomal protein L17;60S ribosomal protein L17 (Fragment);60S ribosomal protein L17 (Fragment);60S ribosomal protein L17;Isoform 2 of 60S ribosomal protein L17;Isoform 3 of 60S ribosomal protein L…	A0A087WWH0_HUMAN;A0A087WXM6_HUMAN;A0A0A0MRF8_HUMAN;A0A0A6YYL6_HUMAN;J3KRB3_HUMAN;J3KRX5_HUMAN;J3QLC8_HUMAN;J3QQT2_HUMAN;J3QS96_HUMAN;RL17_HUMAN;RL17_HUMAN;RL17_HUMAN	1	12.2137	Filtered	Filtered	Filtered	Filtered	Filtered	Filtered	Filtered	Filtered	Filtered	Filtered	Filtered	Filtered	Filtered	Filtered	Filtered	Filtered	Filtered	Filtered	Filtered	Filtered	Filtered	Filtered	Filtered	Filtered	Filtered	Filtered	Filtered	Filtered	Filtered	Filtered	Filtered	Filtered	Filtered	Filtered	Filtered	Filtered	Filtered	Filtered	Filtered	Filtered	Filtered	Filtered
2.09349e-07	A0A087WWT3	A0A087WWT3	ALB	Serum albumin	A0A087WWT3_HUMAN	2	11.3636	2	2	2	2	2	2	2	2	2	2	2	2	2	2	2	2	2	2	2	2	2	2	2	2	2	2	2	2	2	2	2	2	2	2	2	2	2	2	2	2	2	2
0.000201481	A0A087WWU8;P06753-2;P06753-3;P06753-4;P06753-5;P06753-6	A0A087WWU8	TPM3	Tropomyosin alpha-3 chain;Isoform 2 of Tropomyosin alpha-3 chain;Isoform 3 of Tropomyosin alpha-3 chain;Isoform 4 of Tropomyosin alpha-3 chain;Isoform 5 of Tropomyosin alpha-3 chain;Isoform 6 of Tropomyosin alpha-3 chain	A0A087WWU8_HUMAN;TPM3_HUMAN;TPM3_HUMAN;TPM3_HUMAN;TPM3_HUMAN;TPM3_HUMAN	5	26.8722	Filtered	Filtered	5	Filtered	Filtered	Filtered	Filtered	Filtered	Filtered	Filtered	Filtered	Filtered	Filtered	Filtered	Filtered	Filtered	Filtered	Filtered	Filtered	Filtered	Filtered	Filtered	Filtered	Filtered	Filtered	Filtered	Filtered	Filtered	Filtered	Filtered	Filtered	Filtered	Filtered	Filtered	Filtered	Filtered	Filtered	Filtered	Filtered	Filtered	5	Filtered
0.000802766	A0A087WXI5;P12830	A0A087WXI5	CDH1	Cadherin-1	A0A087WXI5_HUMAN;CADH1_HUMAN	3	0.3401	3	Filtered	3	3	3	3	3	3	3	3	3	3	3	Filtered	Filtered	Filtered	3	Filtered	Filtered	Filtered	Filtered	3	3	3	3	3	Filtered	3	3	3	2	3	3	3	3	3	3	Filtered	3	3	Filtered	Filtered
4.56192e-07	A0A087WXV4;P41235;P41235-2;P41235-3;P41235-4;P41235-5;P41235-6;P41235-7	A0A087WXV4	HNF4A	Hepatocyte nuclear factor 4-alpha;Hepatocyte nuclear factor 4-alpha;Isoform HNF4-Alpha-2 of Hepatocyte nuclear factor 4-alpha;Isoform HNF4-Alpha-3 of Hepatocyte nuclear factor 4-alpha;Isoform HNF4-Alpha-4 of Hepatocyte nuclear factor 4-alpha;Isoform HNF4-Alpha-7 of Hepatocyte nuclear factor 4-alpha;Isoform HNF4-Alpha-8 of Hepatocyte nuclear factor 4-alpha;Isoform HNF4-Alpha-9 of Hepatocyte nuclea…	A0A087WXV4_HUMAN;HNF4A_HUMAN;HNF4A_HUMAN;HNF4A_HUMAN;HNF4A_HUMAN;HNF4A_HUMAN;HNF4A_HUMAN;HNF4A_HUMAN	1	2.65252	Filtered	Filtered	Filtered	1	Filtered	1	Filtered	Filtered	Filtered	Filtered	Filtered	Filtered	Filtered	1	1	1	Filtered	1	1	1	1	Filtered	1	Filtered	1	1	1	1	1	1	Filtered	1	1	1	Filtered	1	1	1	1	1	1	1
0.00166675	A0A087WYT3;B4DDC6;Q15185;Q15185-4	A0A087WYT3	PTGES3	Prostaglandin E synthase 3;Prostaglandin E synthase 3;Prostaglandin E synthase 3;Isoform 4 of Prostaglandin E synthase 3	A0A087WYT3_HUMAN;B4DDC6_HUMAN;TEBP_HUMAN;TEBP_HUMAN	1	7.31707	Filtered	Filtered	Filtered	Filtered	Filtered	Filtered	Filtered	Filtered	Filtered	Filtered	Filtered	Filtered	Filtered	Filtered	Filtered	Filtered	Filtered	Filtered	Filtered	Filtered	Filtered	Filtered	Filtered	Filtered	Filtered	Filtered	Filtered	Filtered	Filtered	Filtered	Filtered	Filtered	Filtered	Filtered	Filtered	Filtered	Filtered	Filtered	Filtered	Filtered	Filtered	Filtered
0.00107608	A0A087WYY5;C9J9S3;C9JP48;E7ETD8;E9PMD7;F5H037;F5H1L6;F8VR82;F8VYE8;F8W0W8;F8WE71;P36873;P36873-2;P62136;P62136-2;P62140	A0A087WYY5	PPP1CC;PPP1CB;PPP1CB;PPP1CB;PPP1CA;PPP1CA;PPP1CA;PPP1CC;PPP1CC;PPP1CC;PPP1CB;PPP1CC;PPP1CC;PPP1CA;PPP1CA;PPP1CB	Serine/threonine-protein phosphatase;Serine/threonine-protein phosphatase (Fragment);Serine/threonine-protein phosphatase (Fragment);Serine/threonine-protein phosphatase (Fragment);Serine/threonine-protein phosphatase (Fragment);Serine/threonine-protein phosphatase PP1-alpha catalytic subunit (Fragment);Serine/threonine-protein phosphatase PP1-alpha catalytic subunit (Fragment);Serine/threonine-p…	A0A087WYY5_HUMAN;C9J9S3_HUMAN;C9JP48_HUMAN;E7ETD8_HUMAN;E9PMD7_HUMAN;F5H037_HUMAN;F5H1L6_HUMAN;F8VR82_HUMAN;F8VYE8_HUMAN;F8W0W8_HUMAN;F8WE71_HUMAN;PP1G_HUMAN;PP1G_HUMAN;PP1A_HUMAN;PP1A_HUMAN;PP1B_HUMAN	1	12.1429	Filtered	Filtered	Filtered	Filtered	Filtered	Filtered	Filtered	Filtered	Filtered	Filtered	Filtered	Filtered	Filtered	Filtered	Filtered	Filtered	Filtered	Filtered	Filtered	Filtered	Filtered	Filtered	Filtered	Filtered	Filtered	Filtered	Filtered	Filtered	Filtered	Filtered	Filtered	Filtered	Filtered	Filtered	Filtered	Filtered	Filtered	Filtered	Filtered	Filtered	Filtered	Filtered
0.000419821	A0A087WZR4;A0A3B3ISU3;H0Y4U3;M9MML6;O75015	A0A087WZR4	FCGR3B	Low affinity immunoglobulin gamma Fc region receptor III-B	A0A087WZR4_HUMAN;A0A3B3ISU3_HUMAN;H0Y4U3_HUMAN;M9MML6_HUMAN;FCG3B_HUMAN	2	0.8584	Filtered	Filtered	Filtered	Filtered	Filtered	Filtered	Filtered	Filtered	Filtered	Filtered	Filtered	Filtered	Filtered	Filtered	Filtered	Filtered	Filtered	Filtered	Filtered	Filtered	Filtered	2	Filtered	Filtered	Filtered	Filtered	Filtered	Filtered	Filtered	Filtered	Filtered	Filtered	Filtered	Filtered	Filtered	Filtered	Filtered	Filtered	Filtered	Filtered	Filtered	Filtered
0.00101067	A0A087X0D5;E9PKT6;P09668	A0A087X0D5	CTSH	Pro-cathepsin H;Pro-cathepsin H (Fragment);Pro-cathepsin H	A0A087X0D5_HUMAN;E9PKT6_HUMAN;CATH_HUMAN	1	3.63128	Filtered	Filtered	1	Filtered	Filtered	Filtered	Filtered	Filtered	Filtered	Filtered	Filtered	Filtered	Filtered	Filtered	Filtered	Filtered	Filtered	Filtered	Filtered	Filtered	Filtered	Filtered	Filtered	Filtered	Filtered	1	Filtered	Filtered	Filtered	Filtered	Filtered	1	Filtered	Filtered	Filtered	Filtered	Filtered	Filtered	Filtered	Filtered	Filtered	Filtered
5.04666e-05	A0A087X0I0;A0A140T8Y3;A0A140T8Z8;A0A140T902;A0A140T9C0;A0A140T9L7;A0A140TA33;A0A140TA41;A0A140TA52;A0A3B3ISX9;P22105;P22105-1;P22105-4	A0A087X0I0	TNXB	Tenascin-X;Tenascin-X;Tenascin-X (Fragment);Tenascin-X;Tenascin-X;Tenascin-X (Fragment);Tenascin-X;Tenascin-X;Tenascin-X;Tenascin-X;Tenascin-X;Isoform 3 of Tenascin-X;Isoform 5 of Tenascin-X	A0A087X0I0_HUMAN;A0A140T8Y3_HUMAN;A0A140T8Z8_HUMAN;A0A140T902_HUMAN;A0A140T9C0_HUMAN;A0A140T9L7_HUMAN;A0A140TA33_HUMAN;A0A140TA41_HUMAN;A0A140TA52_HUMAN;A0A3B3ISX9_HUMAN;TENX_HUMAN;TENX_HUMAN;TENX_HUMAN	14	10.2956	14	14	14	14	14	14	14	14	14	14	14	14	14	13	14	14	14	14	14	14	Filtered	14	14	13	14	14	14	14	14	14	13	14	14	14	14	14	14	14	13	14	14	14
9.5579e-05	A0A087X0I3;B4E3Q4;Q9NZK5	A0A087X0I3	ADA2	Adenosine deaminase 2	A0A087X0I3_HUMAN;B4E3Q4_HUMAN;ADA2_HUMAN	2	7.92839	Filtered	Filtered	Filtered	Filtered	Filtered	Filtered	Filtered	Filtered	Filtered	Filtered	Filtered	Filtered	Filtered	Filtered	Filtered	Filtered	Filtered	Filtered	Filtered	Filtered	Filtered	Filtered	Filtered	Filtered	Filtered	Filtered	Filtered	Filtered	Filtered	Filtered	Filtered	Filtered	Filtered	Filtered	Filtered	Filtered	Filtered	Filtered	Filtered	Filtered	Filtered	Filtered
5.18867e-05	A0A087X0M8;O00533;O00533-2	A0A087X0M8	CHL1	Neural cell adhesion molecule L1-like protein;Neural cell adhesion molecule L1-like protein;Isoform 2 of Neural cell adhesion molecule L1-like protein	A0A087X0M8_HUMAN;NCHL1_HUMAN;NCHL1_HUMAN	5	6.83177	Filtered	5	5	5	5	5	5	5	5	5	5	5	5	5	5	Filtered	5	5	5	5	5	5	5	4	5	5	5	5	5	5	5	5	5	5	5	5	5	5	4	5	5	5
0.00204312	A0A087X0T8;A0A087X1W8;A0A0A0MTJ8;Q9BY67;Q9BY67-2;Q9BY67-3;Q9BY67-4;Q9BY67-5;X5DQS5	A0A087X0T8	CADM1	Cell adhesion molecule 1;Cell adhesion molecule 1;Cell adhesion molecule 1 (Fragment);Cell adhesion molecule 1;Isoform 2 of Cell adhesion molecule 1;Isoform 3 of Cell adhesion molecule 1;Isoform 4 of Cell adhesion molecule 1;Isoform 5 of Cell adhesion molecule 1;Cell adhesion molecule 1 (Fragment)	A0A087X0T8_HUMAN;A0A087X1W8_HUMAN;A0A0A0MTJ8_HUMAN;CADM1_HUMAN;CADM1_HUMAN;CADM1_HUMAN;CADM1_HUMAN;CADM1_HUMAN;X5DQS5_HUMAN	1	6.93642	Filtered	Filtered	Filtered	Filtered	Filtered	Filtered	Filtered	Filtered	Filtered	Filtered	Filtered	Filtered	Filtered	NaN	Filtered	Filtered	Filtered	Filtered	Filtered	Filtered	Filtered	Filtered	Filtered	NaN	Filtered	Filtered	Filtered	Filtered	Filtered	Filtered	NaN	Filtered	Filtered	Filtered	Filtered	Filtered	Filtered	Filtered	Filtered	Filtered	Filtered	Filtered
3.13795e-05	A0A087X0X3;P52272;P52272-2	A0A087X0X3	HNRNPM	Heterogeneous nuclear ribonucleoprotein M;Heterogeneous nuclear ribonucleoprotein M;Isoform 2 of Heterogeneous nuclear ribonucleoprotein M	A0A087X0X3_HUMAN;HNRPM_HUMAN;HNRPM_HUMAN	10	20.137	Filtered	Filtered	Filtered	Filtered	Filtered	Filtered	Filtered	Filtered	Filtered	Filtered	Filtered	Filtered	Filtered	Filtered	Filtered	Filtered	Filtered	Filtered	Filtered	Filtered	Filtered	Filtered	Filtered	Filtered	Filtered	Filtered	Filtered	Filtered	Filtered	Filtered	Filtered	Filtered	Filtered	Filtered	Filtered	Filtered	Filtered	Filtered	Filtered	Filtered	Filtered	Filtered
1.00399e-07	A0A087X1J7;P22352	A0A087X1J7	GPX3	Glutathione peroxidase;Glutathione peroxidase 3	A0A087X1J7_HUMAN;GPX3_HUMAN	7	3.0973	7	7	7	7	7	7	7	7	7	7	7	7	7	7	7	7	7	7	7	7	7	7	7	7	7	7	7	7	7	7	7	7	7	7	7	7	7	7	7	7	7	7
0.000201133	A0A087X1L8;K4DIA0;O75144;O75144-2;O75144-3	A0A087X1L8	LOC102723996;ICOSLG;ICOSLG;ICOSLG;ICOSLG	Ig-like domain-containing protein;ICOS ligand;ICOS ligand;Isoform 2 of ICOS ligand;Isoform 3 of ICOS ligand	A0A087X1L8_HUMAN;K4DIA0_HUMAN;ICOSL_HUMAN;ICOSL_HUMAN;ICOSL_HUMAN	1	NA	1	1	1	1	1	1	1	1	1	1	1	1	1	Filtered	1	1	1	1	1	1	1	1	1	1	1	1	1	1	1	1	1	Filtered	1	1	Filtered	1	1	1	Filtered	1	1	1
0.000488141	A0A087X2D0;A0A0B4J1Z1;C9JAB2;P84103;P84103-2;Q16629;Q16629-2;Q16629-3;Q16629-4	A0A087X2D0	SRSF3;SRSF7;SRSF7;SRSF3;SRSF3;SRSF7;SRSF7;SRSF7;SRSF7	Serine/arginine-rich-splicing factor 3;Serine/arginine-rich-splicing factor 7;Serine/arginine-rich-splicing factor 7;Serine/arginine-rich splicing factor 3;Isoform 2 of Serine/arginine-rich splicing factor 3;Serine/arginine-rich splicing factor 7;Isoform 2 of Serine/arginine-rich splicing factor 7;Isoform 3 of Serine/arginine-rich splicing factor 7;Isoform 4 of Serine/arginine-rich splicing facto…	A0A087X2D0_HUMAN;A0A0B4J1Z1_HUMAN;C9JAB2_HUMAN;SRSF3_HUMAN;SRSF3_HUMAN;SRSF7_HUMAN;SRSF7_HUMAN;SRSF7_HUMAN;SRSF7_HUMAN	1	14.7368	Filtered	Filtered	Filtered	Filtered	Filtered	Filtered	Filtered	Filtered	Filtered	Filtered	Filtered	Filtered	Filtered	Filtered	Filtered	Filtered	Filtered	Filtered	Filtered	Filtered	Filtered	Filtered	Filtered	Filtered	Filtered	Filtered	Filtered	Filtered	Filtered	Filtered	Filtered	Filtered	Filtered	Filtered	Filtered	Filtered	Filtered	Filtered	Filtered	Filtered	Filtered	Filtered
7.15196e-05	A0A0A0MR02;P45880;P45880-1;P45880-2	A0A0A0MR02	VDAC2	Voltage-dependent anion-selective channel protein 2 (Fragment);Voltage-dependent anion-selective channel protein 2;Isoform 1 of Voltage-dependent anion-selective channel protein 2;Isoform 2 of Voltage-dependent anion-selective channel protein 2	A0A0A0MR02_HUMAN;VDAC2_HUMAN;VDAC2_HUMAN;VDAC2_HUMAN	3	16.3121	Filtered	Filtered	Filtered	Filtered	Filtered	Filtered	Filtered	Filtered	Filtered	Filtered	Filtered	Filtered	Filtered	Filtered	Filtered	Filtered	Filtered	Filtered	Filtered	Filtered	Filtered	Filtered	Filtered	Filtered	Filtered	Filtered	Filtered	Filtered	Filtered	Filtered	Filtered	Filtered	Filtered	Filtered	Filtered	Filtered	Filtered	Filtered	Filtered	Filtered	Filtered	Filtered
8.45016e-07	A0A0A0MRJ7;P12259	A0A0A0MRJ7	F5	Coagulation factor V	A0A0A0MRJ7_HUMAN;FA5_HUMAN	58	34.41	58	58	58	58	58	58	58	58	58	58	58	58	58	56	58	58	58	58	58	58	58	58	58	57	58	58	58	58	58	58	56	58	58	58	58	58	58	58	58	58	58	58
7.81842e-06	A0A0A0MRZ8;P04433	A0A0A0MRZ8	IGKV3D-11;IGKV3-11	Immunoglobulin kappa variable 3D-11;Immunoglobulin kappa variable 3-11	KVD11_HUMAN;KV311_HUMAN	3	39.1304	3	3	3	3	3	3	3	3	3	3	3	3	3	3	3	3	3	3	3	3	3	3	3	3	3	3	3	3	3	3	3	3	3	3	3	3	3	3	3	3	3	3
0.0007418	A0A0A0MS00	A0A0A0MS00	IGLV3-32	Probable non-functional immunoglobulin lambda variable 3-32	LV332_HUMAN	1	13.1579	Filtered	Filtered	Filtered	Filtered	Filtered	Filtered	Filtered	Filtered	Filtered	Filtered	Filtered	Filtered	Filtered	Filtered	Filtered	Filtered	Filtered	Filtered	Filtered	Filtered	Filtered	Filtered	Filtered	Filtered	Filtered	Filtered	1	Filtered	Filtered	Filtered	Filtered	Filtered	Filtered	Filtered	Filtered	Filtered	Filtered	Filtered	Filtered	Filtered	Filtered	Filtered
6.55677e-08	A0A0A0MS08;P01857	A0A0A0MS08	IGHG1	Immunoglobulin heavy constant gamma 1 (Fragment);Immunoglobulin heavy constant gamma 1	A0A0A0MS08_HUMAN;IGHG1_HUMAN	26	118.797	26	26	26	26	26	26	26	26	26	26	26	26	26	26	26	26	26	26	26	26	26	26	26	26	26	26	26	26	26	26	26	26	26	26	26	26	26	26	26	26	26	26
2.91889e-06	A0A0A0MS09;P01880;P01880-2	A0A0A0MS09	IGHD	Immunoglobulin heavy constant delta (Fragment);Immunoglobulin heavy constant delta;Isoform 2 of Immunoglobulin heavy constant delta	A0A0A0MS09_HUMAN;IGHD_HUMAN;IGHD_HUMAN	10	37.4419	10	10	10	10	10	10	10	10	10	10	10	10	10	10	Filtered	10	10	10	10	10	10	Filtered	10	10	10	10	10	10	10	10	10	10	10	10	10	10	10	10	10	10	10	10
5.5453e-05	A0A0A0MS14	A0A0A0MS14	IGHV1-45	Immunoglobulin heavy variable 1-45	HV145_HUMAN	1	9.40171	Filtered	Filtered	Filtered	1	Filtered	Filtered	Filtered	1	1	1	Filtered	Filtered	1	Filtered	1	Filtered	1	1	Filtered	1	1	1	1	1	1	1	Filtered	1	1	1	1	1	1	1	Filtered	Filtered	Filtered	1	1	1	1	1
6.62674e-06	A0A0A0MS15	A0A0A0MS15	IGHV3-49	Immunoglobulin heavy variable 3-49	HV349_HUMAN	4	36.9748	4	4	4	4	4	4	4	4	4	4	4	4	4	4	4	4	4	4	4	4	4	4	4	4	4	4	4	4	4	4	4	4	4	4	4	4	4	4	4	4	4	4
3.44557e-05	A0A0A0MS98;P02730;P02730-2	A0A0A0MS98	SLC4A1	Band 3 anion transport protein;Band 3 anion transport protein;Isoform 2 of Band 3 anion transport protein	A0A0A0MS98_HUMAN;B3AT_HUMAN;B3AT_HUMAN	4	15.7798	Filtered	Filtered	4	Filtered	Filtered	Filtered	Filtered	Filtered	Filtered	Filtered	4	Filtered	Filtered	Filtered	4	Filtered	4	Filtered	Filtered	4	4	Filtered	Filtered	3	Filtered	4	Filtered	Filtered	Filtered	Filtered	Filtered	Filtered	Filtered	Filtered	Filtered	3	Filtered	Filtered	3	Filtered	Filtered	Filtered
0.000465292	A0A0A0MSA6;P08861	A0A0A0MSA6	CELA3B	Chymotrypsin-like elastase family member 3B (Fragment);Chymotrypsin-like elastase family member 3B	A0A0A0MSA6_HUMAN;CEL3B_HUMAN	2	12.7778	Filtered	Filtered	Filtered	Filtered	Filtered	Filtered	Filtered	Filtered	Filtered	Filtered	Filtered	Filtered	Filtered	Filtered	Filtered	Filtered	Filtered	Filtered	Filtered	Filtered	Filtered	Filtered	Filtered	Filtered	Filtered	Filtered	Filtered	Filtered	Filtered	Filtered	Filtered	Filtered	Filtered	Filtered	Filtered	Filtered	Filtered	Filtered	Filtered	Filtered	Filtered	Filtered
3.5014e-05	A0A0A0MSA9;A0A0C4DG49;P15151;P15151-2;P15151-3;P15151-4	A0A0A0MSA9	PVR	Poliovirus receptor;Poliovirus receptor;Poliovirus receptor;Isoform Beta of Poliovirus receptor;Isoform Gamma of Poliovirus receptor;Isoform Delta of Poliovirus receptor	A0A0A0MSA9_HUMAN;A0A0C4DG49_HUMAN;PVR_HUMAN;PVR_HUMAN;PVR_HUMAN;PVR_HUMAN	3	11.9898	3	3	3	3	3	3	3	3	3	3	3	3	3	3	3	3	3	3	3	3	3	3	3	3	3	3	3	3	3	3	3	3	3	3	3	3	3	3	3	3	3	3
2.69172e-05	A0A0A0MSI0;Q06830	A0A0A0MSI0	PRDX1	Peroxiredoxin-1 (Fragment);Peroxiredoxin-1	A0A0A0MSI0_HUMAN;PRDX1_HUMAN	5	32.7485	Filtered	5	5	5	5	5	5	5	5	Filtered	5	5	5	Filtered	5	Filtered	5	5	5	5	5	5	5	5	5	5	5	5	5	5	5	5	5	5	5	5	5	5	5	5	5	5
0.000664676	A0A0A0MT26;A0A2R8YEY8;B1AKY9;M0R116;P05023;P05023-3;P05023-4;P13637;P13637-2;P13637-3;P50993	A0A0A0MT26	ATP1A3;;ATP1A2;ATP1A3;ATP1A1;ATP1A1;ATP1A1;ATP1A3;ATP1A3;ATP1A3;ATP1A2	Sodium/potassium-transporting ATPase subunit alpha-3;Sodium/potassium-transporting ATPase subunit alpha;Sodium/potassium-transporting ATPase subunit alpha;Sodium/potassium-transporting ATPase subunit alpha;Sodium/potassium-transporting ATPase subunit alpha-1;Isoform 3 of Sodium/potassium-transporting ATPase subunit alpha-1;Isoform 4 of Sodium/potassium-transporting ATPase subunit alpha-1;Sodium/p…	A0A0A0MT26_HUMAN;A0A2R8YEY8_HUMAN;B1AKY9_HUMAN;M0R116_HUMAN;AT1A1_HUMAN;AT1A1_HUMAN;AT1A1_HUMAN;AT1A3_HUMAN;AT1A3_HUMAN;AT1A3_HUMAN;AT1A2_HUMAN	2	2.44698	Filtered	Filtered	Filtered	Filtered	Filtered	Filtered	Filtered	Filtered	Filtered	Filtered	Filtered	Filtered	Filtered	Filtered	Filtered	Filtered	Filtered	Filtered	Filtered	Filtered	Filtered	2	Filtered	Filtered	Filtered	Filtered	Filtered	Filtered	Filtered	Filtered	Filtered	Filtered	Filtered	Filtered	Filtered	Filtered	Filtered	Filtered	Filtered	2	Filtered	Filtered
7.59005e-06	A0A0A0MT36	A0A0A0MT36	IGKV6D-21	Immunoglobulin kappa variable 6D-21	KVD21_HUMAN	1	10.5263	Filtered	Filtered	Filtered	Filtered	Filtered	Filtered	Filtered	Filtered	1	Filtered	Filtered	Filtered	1	Filtered	Filtered	Filtered	1	Filtered	Filtered	1	Filtered	1	1	Filtered	Filtered	Filtered	Filtered	Filtered	Filtered	1	Filtered	1	Filtered	Filtered	Filtered	1	Filtered	1	Filtered	Filtered	1	Filtered
0.000946783	A0A0A6YYJ8;Q96HJ9-2;Q9Y383;Q9Y383-2;Q9Y383-3	A0A0A6YYJ8	LUC7L2;FMC1;LUC7L2;LUC7L2;LUC7L2	Putative RNA-binding protein Luc7-like 2;Isoform 2 of Protein FMC1 homolog;Putative RNA-binding protein Luc7-like 2;Isoform 2 of Putative RNA-binding protein Luc7-like 2;Isoform 3 of Putative RNA-binding protein Luc7-like 2	A0A0A6YYJ8_HUMAN;FMC1_HUMAN;LC7L2_HUMAN;LC7L2_HUMAN;LC7L2_HUMAN	1	3.27511	Filtered	Filtered	Filtered	Filtered	Filtered	Filtered	Filtered	Filtered	Filtered	Filtered	Filtered	Filtered	Filtered	Filtered	Filtered	Filtered	Filtered	Filtered	Filtered	Filtered	Filtered	Filtered	Filtered	Filtered	Filtered	Filtered	Filtered	Filtered	Filtered	Filtered	Filtered	Filtered	Filtered	Filtered	Filtered	Filtered	Filtered	Filtered	Filtered	Filtered	Filtered	Filtered
0.000179163	A0A0B4J1R6;P29401;P29401-2	A0A0B4J1R6	TKT	Transketolase;Transketolase;Isoform 2 of Transketolase	A0A0B4J1R6_HUMAN;TKT_HUMAN;TKT_HUMAN	5	0.8026	Filtered	5	5	Filtered	Filtered	5	5	5	5	Filtered	5	5	5	Filtered	Filtered	Filtered	Filtered	Filtered	Filtered	Filtered	5	5	5	Filtered	5	5	Filtered	Filtered	Filtered	Filtered	4	Filtered	5	5	Filtered	Filtered	5	5	Filtered	5	5	5
0.000247342	A0A0B4J1U3	A0A0B4J1U3	IGLV1-36	Immunoglobulin lambda variable 1-36	LV136_HUMAN	1	13.6752	1	Filtered	1	Filtered	Filtered	Filtered	Filtered	Filtered	1	Filtered	Filtered	Filtered	Filtered	Filtered	Filtered	Filtered	Filtered	Filtered	Filtered	Filtered	Filtered	Filtered	1	1	1	1	Filtered	1	Filtered	Filtered	1	1	Filtered	Filtered	Filtered	1	1	1	1	Filtered	Filtered	Filtered
3.90484e-06	A0A0B4J1U7	A0A0B4J1U7	IGHV6-1	Immunoglobulin heavy variable 6-1	HV601_HUMAN	3	21.4876	3	3	3	3	3	3	3	3	3	3	3	3	3	3	3	3	3	3	3	3	3	3	3	3	3	3	3	3	3	3	3	3	3	3	3	3	3	3	3	3	3	3
2.72257e-06	A0A0B4J1V0	A0A0B4J1V0	IGHV3-15	Immunoglobulin heavy variable 3-15	HV315_HUMAN	4	50.4202	Filtered	4	4	4	4	4	4	4	4	4	4	4	4	4	4	4	4	4	4	4	Filtered	4	4	4	4	4	4	4	4	4	4	4	4	4	4	4	4	4	4	4	4	4
6.64064e-05	A0A0B4J1V2	A0A0B4J1V2	IGHV2-26	Immunoglobulin heavy variable 2-26	HV226_HUMAN	1	11.7647	1	1	Filtered	1	Filtered	1	Filtered	Filtered	Filtered	Filtered	Filtered	Filtered	Filtered	Filtered	1	Filtered	1	Filtered	1	1	1	1	1	Filtered	1	Filtered	Filtered	Filtered	1	Filtered	1	1	1	1	1	1	1	Filtered	Filtered	1	1	1
4.63394e-05	A0A0B4J1V6	A0A0B4J1V6	IGHV3-73	Immunoglobulin heavy variable 3-73	HV373_HUMAN	2	21.8487	2	2	2	Filtered	Filtered	2	2	2	2	Filtered	Filtered	2	2	Filtered	2	Filtered	2	Filtered	Filtered	Filtered	Filtered	Filtered	2	Filtered	Filtered	2	Filtered	2	Filtered	Filtered	2	2	2	2	2	Filtered	Filtered	2	Filtered	2	2	2
0.000261022	A0A0B4J1X5	A0A0B4J1X5	IGHV3-74	Immunoglobulin heavy variable 3-74	HV374_HUMAN	1	12.8205	Filtered	Filtered	Filtered	Filtered	Filtered	Filtered	Filtered	Filtered	Filtered	Filtered	Filtered	Filtered	Filtered	Filtered	Filtered	Filtered	Filtered	Filtered	Filtered	Filtered	Filtered	1	Filtered	Filtered	Filtered	1	Filtered	Filtered	1	Filtered	1	1	Filtered	1	1	Filtered	Filtered	1	1	1	Filtered	Filtered
0.000160607	A0A0B4J1Y8	A0A0B4J1Y8	IGLV9-49	Immunoglobulin lambda variable 9-49	LV949_HUMAN	2	16.2602	Filtered	Filtered	Filtered	Filtered	Filtered	Filtered	Filtered	Filtered	Filtered	Filtered	Filtered	Filtered	Filtered	Filtered	Filtered	Filtered	2	Filtered	Filtered	2	Filtered	2	Filtered	2	2	2	Filtered	2	Filtered	2	2	2	2	2	Filtered	Filtered	2	2	Filtered	2	2	2
4.64693e-07	A0A0B4J231;B9A064	A0A0B4J231	IGLL5	Immunoglobulin lambda-like polypeptide 5	A0A0B4J231_HUMAN;IGLL5_HUMAN	9	55.3488	9	9	9	9	9	9	9	9	9	9	9	9	9	9	9	9	9	9	9	9	9	9	9	9	9	9	9	9	9	9	9	9	9	9	9	9	9	9	9	9	9	9
0.000203427	A0A0B4J2B4;K7EJ78;K7ELC2;K7EM56;K7EQJ5;P62841;S4R417;S4R456	A0A0B4J2B4	RPS15	40S ribosomal protein S15;40S ribosomal protein S15;40S ribosomal protein S15;40S ribosomal protein S15;40S ribosomal protein S15;40S ribosomal protein S15;40S ribosomal protein S15;40S ribosomal protein S15 (Fragment)	A0A0B4J2B4_HUMAN;K7EJ78_HUMAN;K7ELC2_HUMAN;K7EM56_HUMAN;K7EQJ5_HUMAN;RS15_HUMAN;S4R417_HUMAN;S4R456_HUMAN	2	21.1864	Filtered	Filtered	Filtered	Filtered	Filtered	Filtered	Filtered	Filtered	Filtered	Filtered	Filtered	Filtered	Filtered	Filtered	Filtered	Filtered	Filtered	Filtered	Filtered	Filtered	Filtered	Filtered	Filtered	Filtered	Filtered	Filtered	Filtered	Filtered	Filtered	Filtered	Filtered	Filtered	Filtered	Filtered	Filtered	Filtered	Filtered	Filtered	Filtered	Filtered	Filtered	Filtered
2.41311e-06	A0A0B4J2D9;P0DP09	A0A0B4J2D9	IGKV1D-13;IGKV1-13	Immunoglobulin kappa variable 1D-13;Immunoglobulin kappa variable 1-13	KVD13_HUMAN;KV113_HUMAN	2	26.4957	Filtered	Filtered	Filtered	Filtered	Filtered	2	Filtered	Filtered	Filtered	Filtered	2	Filtered	Filtered	Filtered	2	Filtered	Filtered	Filtered	Filtered	2	Filtered	Filtered	2	2	Filtered	Filtered	Filtered	Filtered	Filtered	Filtered	Filtered	2	Filtered	Filtered	Filtered	Filtered	Filtered	Filtered	2	2	Filtered	Filtered
2.24551e-05	A0A0C4DFP6;Q9NQ79;Q9NQ79-2	A0A0C4DFP6	CRTAC1	Cartilage acidic protein 1;Cartilage acidic protein 1;Isoform 2 of Cartilage acidic protein 1	A0A0C4DFP6_HUMAN;CRAC1_HUMAN;CRAC1_HUMAN	11	28.2575	11	11	11	11	11	11	11	11	11	11	11	11	11	11	11	11	11	11	11	11	11	11	11	11	11	11	11	11	11	11	11	11	11	11	11	11	11	11	11	11	11	11
0.000149715	A0A0C4DFV9;Q01105;Q01105-2;Q01105-3;Q01105-4	A0A0C4DFV9	SET	Protein SET;Protein SET;Isoform 2 of Protein SET;Isoform 3 of Protein SET;Isoform 4 of Protein SET	A0A0C4DFV9_HUMAN;SET_HUMAN;SET_HUMAN;SET_HUMAN;SET_HUMAN	4	17.9054	Filtered	Filtered	Filtered	Filtered	Filtered	Filtered	Filtered	Filtered	Filtered	Filtered	Filtered	Filtered	Filtered	Filtered	Filtered	Filtered	Filtered	Filtered	Filtered	Filtered	Filtered	Filtered	Filtered	Filtered	Filtered	Filtered	Filtered	Filtered	Filtered	Filtered	Filtered	Filtered	Filtered	Filtered	Filtered	Filtered	Filtered	Filtered	Filtered	Filtered	Filtered	Filtered
0.000151237	A0A0C4DG17;C9J9K3;P08865	A0A0C4DG17	RPSA	40S ribosomal protein SA;40S ribosomal protein SA (Fragment);40S ribosomal protein SA	A0A0C4DG17_HUMAN;C9J9K3_HUMAN;RSSA_HUMAN	3	14.6667	Filtered	Filtered	Filtered	Filtered	Filtered	Filtered	Filtered	Filtered	Filtered	Filtered	Filtered	Filtered	Filtered	Filtered	Filtered	Filtered	Filtered	Filtered	Filtered	Filtered	Filtered	Filtered	Filtered	Filtered	Filtered	Filtered	Filtered	Filtered	Filtered	Filtered	Filtered	Filtered	Filtered	Filtered	Filtered	Filtered	Filtered	Filtered	Filtered	Filtered	Filtered	Filtered
1.86397e-07	A0A0C4DGB6	A0A0C4DGB6	ALB	Serum albumin	A0A0C4DGB6_HUMAN	2	4.30464	2	2	2	2	2	2	2	2	2	2	2	2	2	2	2	2	2	2	2	2	2	2	2	2	2	2	2	2	2	2	2	2	2	2	2	2	2	2	2	2	2	2
0.00219682	A0A0C4DGG9;A0A2R8Y212;A0A2R8Y425;A0A2R8Y445;A0A2R8Y4X2;A0A2R8Y521;A0A2R8Y5J0;A0A2R8Y5Z7;A0A2R8Y685;A0A2R8Y8B3;A0A2R8Y8C1;A0A2R8YD40;A0A2R8YDJ9;A0A2R8YDW2;A0A2R8YER1;A0A2R8YFD8;A0A2R8YFK9;A0A2U3TZM0;F5GWX5;Q14839;Q14839-2	A0A0C4DGG9	CHD4;CHD4;CHD4;;CHD4;CHD4;CHD4;CHD4;CHD4;CHD4;CHD4;CHD4;CHD4;CHD4;CHD4;CHD4;CHD4;CHD4;CHD4;CHD4;CHD4	Chromodomain-helicase-DNA-binding protein 4;Chromodomain-helicase-DNA-binding protein 4;Chromodomain-helicase-DNA-binding protein 4 (Fragment);Uncharacterized protein;Chromodomain-helicase-DNA-binding protein 4 (Fragment);Chromodomain-helicase-DNA-binding protein 4;Chromodomain-helicase-DNA-binding protein 4;Chromodomain-helicase-DNA-binding protein 4;Chromodomain-helicase-DNA-binding protein 4;C…	A0A0C4DGG9_HUMAN;A0A2R8Y212_HUMAN;A0A2R8Y425_HUMAN;A0A2R8Y445_HUMAN;A0A2R8Y4X2_HUMAN;A0A2R8Y521_HUMAN;A0A2R8Y5J0_HUMAN;A0A2R8Y5Z7_HUMAN;A0A2R8Y685_HUMAN;A0A2R8Y8B3_HUMAN;A0A2R8Y8C1_HUMAN;A0A2R8YD40_HUMAN;A0A2R8YDJ9_HUMAN;A0A2R8YDW2_HUMAN;A0A2R8YER1_HUMAN;A0A2R8YFD8_HUMAN;A0A2R8YFK9_HUMAN;A0A2U3TZM0_HUMAN;F5GWX5_HUMAN;CHD4_HUMAN;CHD4_HUMAN	1	0.82602	Filtered	Filtered	Filtered	Filtered	Filtered	Filtered	Filtered	Filtered	Filtered	Filtered	Filtered	Filtered	Filtered	Filtered	Filtered	Filtered	Filtered	Filtered	Filtered	Filtered	Filtered	Filtered	Filtered	Filtered	Filtered	Filtered	Filtered	Filtered	Filtered	Filtered	Filtered	Filtered	Filtered	Filtered	Filtered	Filtered	Filtered	Filtered	Filtered	Filtered	Filtered	Filtered
0.000410464	A0A0C4DGH5;Q86VP6;Q86VP6-2	A0A0C4DGH5	CAND1	Cullin-associated NEDD8-dissociated protein 1 (Fragment);Cullin-associated NEDD8-dissociated protein 1;Isoform 2 of Cullin-associated NEDD8-dissociated protein 1	A0A0C4DGH5_HUMAN;CAND1_HUMAN;CAND1_HUMAN	2	4.67532	Filtered	Filtered	Filtered	Filtered	Filtered	Filtered	Filtered	Filtered	Filtered	Filtered	Filtered	Filtered	Filtered	Filtered	Filtered	Filtered	Filtered	Filtered	Filtered	Filtered	Filtered	Filtered	Filtered	Filtered	Filtered	Filtered	Filtered	Filtered	Filtered	Filtered	Filtered	Filtered	Filtered	Filtered	Filtered	Filtered	2	Filtered	Filtered	Filtered	Filtered	Filtered
2.17431e-05	A0A0C4DGZ8;P07359	A0A0C4DGZ8	GP1BA	Glycoprotein Ib (Platelet), alpha polypeptide;Platelet glycoprotein Ib alpha chain	A0A0C4DGZ8_HUMAN;GP1BA_HUMAN	6	0.92024	6	6	6	6	6	6	6	6	6	6	6	6	6	Filtered	6	6	6	6	6	6	6	6	6	6	6	6	6	6	6	6	6	6	6	6	6	6	6	6	6	6	6	6
0.000179717	A0A0C4DH24	A0A0C4DH24	IGKV6-21	Immunoglobulin kappa variable 6-21	KV621_HUMAN	2	28.9474	Filtered	Filtered	Filtered	Filtered	Filtered	Filtered	Filtered	Filtered	Filtered	Filtered	Filtered	Filtered	Filtered	Filtered	Filtered	Filtered	Filtered	Filtered	Filtered	Filtered	Filtered	Filtered	Filtered	Filtered	Filtered	Filtered	Filtered	Filtered	Filtered	Filtered	2	Filtered	Filtered	Filtered	Filtered	Filtered	Filtered	Filtered	Filtered	2	2	Filtered
1.3306e-06	A0A0C4DH25	A0A0C4DH25	IGKV3D-20	Immunoglobulin kappa variable 3D-20	KVD20_HUMAN	2	21.5517	2	2	2	2	2	2	2	2	2	2	2	2	2	1	2	2	2	2	2	2	2	2	2	1	2	2	2	2	2	2	1	2	2	2	1	1	2	2	1	2	2	2
1.73853e-05	A0A0C4DH29	A0A0C4DH29	IGHV1-3	Immunoglobulin heavy variable 1-3	HV103_HUMAN	2	25.641	Filtered	Filtered	2	2	Filtered	2	2	2	2	Filtered	2	Filtered	Filtered	Filtered	2	Filtered	Filtered	2	2	2	Filtered	2	2	1	2	2	2	2	2	2	1	2	2	2	2	2	Filtered	2	1	2	Filtered	2
1.59016e-06	A0A0C4DH31	A0A0C4DH31	IGHV1-18	Immunoglobulin heavy variable 1-18	HV118_HUMAN	1	14.5299	1	1	1	1	1	1	1	1	1	1	1	1	1	1	1	1	1	1	1	1	1	1	1	1	1	1	1	1	1	1	1	1	1	1	1	1	1	1	1	1	1	1
6.6205e-05	A0A0C4DH33	A0A0C4DH33	IGHV1-24	Immunoglobulin heavy variable 1-24	HV124_HUMAN	2	29.9145	Filtered	Filtered	2	2	Filtered	Filtered	2	Filtered	2	Filtered	Filtered	Filtered	2	2	2	Filtered	2	Filtered	Filtered	2	2	2	2	2	2	2	Filtered	2	2	2	2	2	2	Filtered	2	2	Filtered	Filtered	2	2	2	Filtered
1.67927e-05	A0A0C4DH34	A0A0C4DH34	IGHV4-28	Immunoglobulin heavy variable 4-28	HV428_HUMAN	1	7.69231	Filtered	Filtered	Filtered	Filtered	Filtered	Filtered	Filtered	Filtered	Filtered	Filtered	Filtered	Filtered	Filtered	Filtered	Filtered	Filtered	Filtered	Filtered	Filtered	1	Filtered	1	Filtered	1	1	1	Filtered	1	1	Filtered	1	1	Filtered	1	1	1	Filtered	Filtered	1	Filtered	Filtered	Filtered
2.49165e-05	A0A0C4DH35	A0A0C4DH35	IGHV3-35	Probable non-functional immunoglobulin heavy variable 3-35	HV335_HUMAN	1	9.40171	1	Filtered	Filtered	1	Filtered	Filtered	Filtered	1	1	Filtered	Filtered	Filtered	Filtered	Filtered	1	1	1	1	1	1	1	1	1	1	1	1	1	1	1	1	1	1	1	1	1	1	1	1	Filtered	1	1	1
4.77385e-06	A0A0C4DH36	A0A0C4DH36	IGHV3-38	Probable non-functional immunoglobulin heavy variable 3-38	HV338_HUMAN	1	9.48276	1	1	1	1	1	1	1	1	1	1	1	1	1	1	1	Filtered	1	Filtered	Filtered	1	1	1	1	1	1	1	1	1	1	1	1	1	1	1	1	1	1	1	1	1	1	1
1.43287e-06	A0A0C4DH38	A0A0C4DH38	IGHV5-51	Immunoglobulin heavy variable 5-51	HV551_HUMAN	4	47.0085	4	4	4	4	4	4	4	4	4	4	4	4	4	4	4	4	4	4	4	4	4	4	4	4	4	4	4	4	4	4	4	4	4	4	4	4	4	4	4	4	4	4
0.000202905	A0A0C4DH39	A0A0C4DH39	IGHV1-58	Immunoglobulin heavy variable 1-58	HV158_HUMAN	2	25.641	Filtered	Filtered	Filtered	Filtered	Filtered	Filtered	Filtered	Filtered	Filtered	Filtered	Filtered	2	Filtered	NaN	Filtered	Filtered	Filtered	Filtered	Filtered	Filtered	Filtered	Filtered	Filtered	NaN	Filtered	Filtered	Filtered	Filtered	Filtered	Filtered	NaN	Filtered	Filtered	Filtered	NaN	Filtered	Filtered	Filtered	NaN	Filtered	Filtered	Filtered
1.76219e-06	A0A0C4DH43	A0A0C4DH43	IGHV2-70D	Immunoglobulin heavy variable 2-70D	HV70D_HUMAN	3	36.1345	Filtered	3	3	3	3	3	3	3	3	3	3	3	Filtered	Filtered	3	3	3	3	3	3	3	Filtered	3	3	3	3	3	3	3	3	3	3	3	3	3	3	3	3	3	3	3	3
7.75777e-06	A0A0C4DH67	A0A0C4DH67	IGKV1-8	Immunoglobulin kappa variable 1-8	KV108_HUMAN	2	26.9565	2	Filtered	2	2	2	2	2	2	2	2	2	2	2	2	2	2	2	2	2	2	2	2	2	2	2	2	2	2	2	2	2	2	2	2	2	2	2	2	2	2	2	Filtered
0.00118664	A0A0D9SEI8;P16989;P16989-2;P16989-3	A0A0D9SEI8	YBX3	Y-box-binding protein 3 (Fragment);Y-box-binding protein 3;Isoform 2 of Y-box-binding protein 3;Isoform 3 of Y-box-binding protein 3	A0A0D9SEI8_HUMAN;YBOX3_HUMAN;YBOX3_HUMAN;YBOX3_HUMAN	1	20.6522	Filtered	Filtered	Filtered	Filtered	Filtered	Filtered	Filtered	Filtered	Filtered	Filtered	Filtered	Filtered	Filtered	Filtered	Filtered	Filtered	Filtered	Filtered	Filtered	Filtered	Filtered	Filtered	Filtered	Filtered	Filtered	Filtered	Filtered	Filtered	Filtered	Filtered	Filtered	Filtered	Filtered	Filtered	Filtered	Filtered	Filtered	Filtered	Filtered	Filtered	Filtered	Filtered
0.000288417	A0A0D9SF53;A0A0D9SFB3;A0A0D9SG12;A0A2R8Y4A4;A0A2R8Y5G6;A0A2R8Y645;A0A2R8Y7T2;A0A2R8YCW1;A0A2R8YDH3;A0A2R8YDT5;A0A2R8YF78;A0A2R8YFR4;A0A2R8YFS5;A0A2U3TZJ9;O00571;O00571-2	A0A0D9SF53	DDX3X	ATP-dependent RNA helicase DDX3X;ATP-dependent RNA helicase DDX3X;ATP-dependent RNA helicase DDX3X;ATP-dependent RNA helicase DDX3X;ATP-dependent RNA helicase DDX3X;ATP-dependent RNA helicase DDX3X;ATP-dependent RNA helicase DDX3X;ATP-dependent RNA helicase DDX3X;ATP-dependent RNA helicase DDX3X;ATP-dependent RNA helicase DDX3X;ATP-dependent RNA helicase DDX3X;ATP-dependent RNA helicase DDX3X;ATP…	A0A0D9SF53_HUMAN;A0A0D9SFB3_HUMAN;A0A0D9SG12_HUMAN;A0A2R8Y4A4_HUMAN;A0A2R8Y5G6_HUMAN;A0A2R8Y645_HUMAN;A0A2R8Y7T2_HUMAN;A0A2R8YCW1_HUMAN;A0A2R8YDH3_HUMAN;A0A2R8YDT5_HUMAN;A0A2R8YF78_HUMAN;A0A2R8YFR4_HUMAN;A0A2R8YFS5_HUMAN;A0A2U3TZJ9_HUMAN;DDX3X_HUMAN;DDX3X_HUMAN	2	3.13779	Filtered	Filtered	Filtered	Filtered	Filtered	Filtered	Filtered	Filtered	Filtered	Filtered	Filtered	Filtered	Filtered	Filtered	Filtered	Filtered	Filtered	Filtered	Filtered	Filtered	Filtered	Filtered	Filtered	Filtered	Filtered	Filtered	Filtered	Filtered	Filtered	Filtered	Filtered	Filtered	Filtered	Filtered	Filtered	Filtered	Filtered	Filtered	Filtered	Filtered	Filtered	Filtered
0.00036862	A0A0D9SFB0;A0A0D9SFI6;A0A0D9SFZ9;A0A494C0D6;Q13642;Q13642-1;Q13642-3;Q13642-4;Q13642-5;Q5JXH7;Q5JXH8;Q5JXH9;Q5JXI2;Q5JXI3;Q5JXI8	A0A0D9SFB0	FHL1	Four and a half LIM domains protein 1 (Fragment);Four and a half LIM domains protein 1 (Fragment);Four and a half LIM domains protein 1 (Fragment);Four and a half LIM domains protein 1;Four and a half LIM domains protein 1;Isoform 1 of Four and a half LIM domains protein 1;Isoform 3 of Four and a half LIM domains protein 1;Isoform 4 of Four and a half LIM domains protein 1;Isoform 5 of Four and a…	A0A0D9SFB0_HUMAN;A0A0D9SFI6_HUMAN;A0A0D9SFZ9_HUMAN;A0A494C0D6_HUMAN;FHL1_HUMAN;FHL1_HUMAN;FHL1_HUMAN;FHL1_HUMAN;FHL1_HUMAN;Q5JXH7_HUMAN;Q5JXH8_HUMAN;Q5JXH9_HUMAN;Q5JXI2_HUMAN;Q5JXI3_HUMAN;Q5JXI8_HUMAN	1	7.23684	Filtered	Filtered	Filtered	Filtered	Filtered	Filtered	Filtered	Filtered	Filtered	Filtered	Filtered	Filtered	Filtered	Filtered	Filtered	Filtered	Filtered	Filtered	Filtered	Filtered	Filtered	Filtered	Filtered	Filtered	Filtered	Filtered	Filtered	Filtered	Filtered	Filtered	Filtered	Filtered	Filtered	Filtered	Filtered	Filtered	Filtered	Filtered	Filtered	Filtered	Filtered	Filtered
0.000146004	A0A0D9SFE3;A0A0D9SFH6;A0A0D9SFS5;A0A0D9SFU4;A0A1B0GTM5;A0A1B0GUD3;A0A1B0GV33;A0A1B0GVP2;A0A1B0GWB4;O95970;O95970-2;O95970-3	A0A0D9SFE3	LGI1	Leucine-rich glioma-inactivated protein 1;Leucine-rich glioma-inactivated protein 1;Leucine-rich glioma inactivated 1 isoform 3;Leucine-rich glioma-inactivated protein 1;Leucine-rich glioma-inactivated protein 1;Leucine-rich glioma-inactivated protein 1;Leucine-rich glioma-inactivated protein 1;Leucine-rich glioma-inactivated protein 1;Leucine-rich glioma-inactivated protein 1;Leucine-rich glioma…	A0A0D9SFE3_HUMAN;A0A0D9SFH6_HUMAN;A0A0D9SFS5_HUMAN;A0A0D9SFU4_HUMAN;A0A1B0GTM5_HUMAN;A0A1B0GUD3_HUMAN;A0A1B0GV33_HUMAN;A0A1B0GVP2_HUMAN;A0A1B0GWB4_HUMAN;LGI1_HUMAN;LGI1_HUMAN;LGI1_HUMAN	1	9.375	Filtered	Filtered	Filtered	Filtered	Filtered	Filtered	Filtered	Filtered	Filtered	Filtered	Filtered	Filtered	Filtered	Filtered	1	Filtered	Filtered	Filtered	Filtered	1	Filtered	Filtered	1	Filtered	Filtered	1	Filtered	Filtered	1	Filtered	Filtered	1	Filtered	1	1	1	Filtered	Filtered	1	1	1	Filtered
8.77051e-05	A0A0D9SFE5;E9PBF6;P20700	A0A0D9SFE5	LMNB1	Lamin B1, isoform CRA_a;Lamin-B1;Lamin-B1	A0A0D9SFE5_HUMAN;E9PBF6_HUMAN;LMNB1_HUMAN	4	16.4134	Filtered	Filtered	Filtered	Filtered	Filtered	Filtered	Filtered	Filtered	Filtered	Filtered	Filtered	Filtered	Filtered	Filtered	Filtered	Filtered	Filtered	Filtered	Filtered	Filtered	Filtered	Filtered	Filtered	Filtered	Filtered	Filtered	Filtered	Filtered	Filtered	Filtered	Filtered	Filtered	Filtered	Filtered	Filtered	Filtered	Filtered	Filtered	Filtered	Filtered	Filtered	Filtered
8.0904e-07	A0A0D9SGE8;Q5JRC6;Q8IWS0;Q8IWS0-2;Q8IWS0-3;Q8IWS0-4;Q8IWS0-5	A0A0D9SGE8	PHF6	PHD finger protein 6;PHD finger protein 6;PHD finger protein 6;Isoform 2 of PHD finger protein 6;Isoform 3 of PHD finger protein 6;Isoform 4 of PHD finger protein 6;Isoform 5 of PHD finger protein 6	A0A0D9SGE8_HUMAN;Q5JRC6_HUMAN;PHF6_HUMAN;PHF6_HUMAN;PHF6_HUMAN;PHF6_HUMAN;PHF6_HUMAN	2	6.8306	2	2	2	2	2	2	2	2	2	2	2	2	2	2	2	2	2	2	2	2	2	2	2	2	2	2	2	2	2	2	2	2	2	2	2	2	2	2	2	2	2	2
1.34759e-05	A0A0G2JIW1;P0DMV8;P0DMV9	A0A0G2JIW1	HSPA1B;HSPA1A;HSPA1B	Heat shock 70 kDa protein 1B;Heat shock 70 kDa protein 1A;Heat shock 70 kDa protein 1B	A0A0G2JIW1_HUMAN;HS71A_HUMAN;HS71B_HUMAN	12	30.0623	Filtered	Filtered	Filtered	Filtered	Filtered	Filtered	Filtered	Filtered	Filtered	Filtered	Filtered	12	Filtered	Filtered	Filtered	Filtered	Filtered	Filtered	Filtered	Filtered	12	12	Filtered	Filtered	Filtered	Filtered	Filtered	Filtered	Filtered	Filtered	Filtered	Filtered	Filtered	Filtered	Filtered	Filtered	12	Filtered	Filtered	Filtered	Filtered	Filtered
0.000334156	A0A0G2JLD8;E7EUY5;Q04837	A0A0G2JLD8	SSBP1	Single-stranded DNA-binding protein, mitochondrial (Fragment);Single-stranded DNA-binding protein, mitochondrial (Fragment);Single-stranded DNA-binding protein, mitochondrial	A0A0G2JLD8_HUMAN;E7EUY5_HUMAN;SSBP_HUMAN	2	17.9104	Filtered	Filtered	Filtered	Filtered	Filtered	Filtered	Filtered	Filtered	Filtered	Filtered	Filtered	Filtered	Filtered	Filtered	Filtered	Filtered	Filtered	Filtered	Filtered	Filtered	Filtered	Filtered	Filtered	Filtered	Filtered	Filtered	Filtered	Filtered	Filtered	Filtered	Filtered	Filtered	Filtered	Filtered	Filtered	Filtered	Filtered	Filtered	Filtered	Filtered	Filtered	Filtered
6.09075e-08	A0A0G2JMB2	A0A0G2JMB2	IGHA2	Immunoglobulin heavy constant alpha 2 (Fragment)	A0A0G2JMB2_HUMAN	22	127.941	22	22	22	22	22	22	22	22	22	22	22	22	22	21	22	22	22	22	22	22	22	22	22	21	22	22	22	22	22	22	21	22	22	22	22	22	22	22	22	22	22	22
2.8804e-05	A0A0G2JMY9;Q8N6C8;Q8N6C8-2;Q8N6C8-3	A0A0G2JMY9	LILRA3	Leukocyte immunoglobulin-like receptor subfamily A member 3;Leukocyte immunoglobulin-like receptor subfamily A member 3;Isoform 2 of Leukocyte immunoglobulin-like receptor subfamily A member 3;Isoform 3 of Leukocyte immunoglobulin-like receptor subfamily A member 3	A0A0G2JMY9_HUMAN;LIRA3_HUMAN;LIRA3_HUMAN;LIRA3_HUMAN	3	11.4519	Filtered	Filtered	Filtered	Filtered	Filtered	Filtered	Filtered	Filtered	Filtered	Filtered	Filtered	Filtered	Filtered	Filtered	Filtered	Filtered	Filtered	Filtered	Filtered	Filtered	Filtered	Filtered	Filtered	Filtered	Filtered	Filtered	Filtered	Filtered	Filtered	Filtered	Filtered	Filtered	Filtered	Filtered	Filtered	Filtered	3	Filtered	Filtered	Filtered	Filtered	Filtered
8.34607e-05	A0A0G2JRQ6	A0A0G2JRQ6		Ig-like domain-containing protein (Fragment)	A0A0G2JRQ6_HUMAN	2	28.2051	Filtered	Filtered	2	2	Filtered	Filtered	Filtered	Filtered	Filtered	2	Filtered	Filtered	Filtered	Filtered	Filtered	Filtered	Filtered	Filtered	2	Filtered	Filtered	Filtered	Filtered	Filtered	Filtered	Filtered	2	Filtered	Filtered	Filtered	Filtered	2	Filtered	Filtered	2	Filtered	Filtered	Filtered	Filtered	2	Filtered	Filtered
0.000783507	A0A0J9YVY3	A0A0J9YVY3	IGHV7-4-1	Immunoglobulin heavy variable 7-4-1	HV741_HUMAN	1	24.7863	Filtered	Filtered	Filtered	Filtered	Filtered	Filtered	Filtered	Filtered	Filtered	Filtered	Filtered	Filtered	Filtered	1	Filtered	Filtered	Filtered	Filtered	Filtered	Filtered	Filtered	Filtered	Filtered	1	1	Filtered	1	1	Filtered	Filtered	Filtered	1	Filtered	Filtered	1	Filtered	Filtered	1	1	Filtered	Filtered	Filtered
1.49412e-06	A0A0J9YX35	A0A0J9YX35	IGHV3-64D	Immunoglobulin heavy variable 3-64D	HV64D_HUMAN	2	18.8034	2	2	2	2	2	2	2	2	2	2	2	2	2	2	2	2	2	2	2	2	2	2	2	2	2	2	2	2	Filtered	2	2	2	2	2	2	2	Filtered	2	2	2	2	2
0.000149715	A0A0J9YX90;A0A0J9YXP8;A0A0J9YYH3;A0A2R8Y6C7;A0A2U3TZU2;K7EQ48;P06744;P06744-2	A0A0J9YX90	GPI	Glucose-6-phosphate isomerase (Fragment);Glucose-6-phosphate isomerase (Fragment);Glucose-6-phosphate isomerase (Fragment);Glucose-6-phosphate isomerase;Glucose-6-phosphate isomerase;Glucose-6-phosphate isomerase (Fragment);Glucose-6-phosphate isomerase;Isoform 2 of Glucose-6-phosphate isomerase	A0A0J9YX90_HUMAN;A0A0J9YXP8_HUMAN;A0A0J9YYH3_HUMAN;A0A2R8Y6C7_HUMAN;A0A2U3TZU2_HUMAN;K7EQ48_HUMAN;G6PI_HUMAN;G6PI_HUMAN	5	23.6559	Filtered	Filtered	Filtered	Filtered	Filtered	Filtered	Filtered	Filtered	Filtered	Filtered	Filtered	Filtered	Filtered	Filtered	Filtered	Filtered	Filtered	Filtered	Filtered	Filtered	Filtered	Filtered	Filtered	Filtered	Filtered	Filtered	Filtered	Filtered	Filtered	Filtered	Filtered	Filtered	Filtered	Filtered	Filtered	Filtered	Filtered	Filtered	Filtered	Filtered	Filtered	Filtered
0.000187088	A0A0J9YXB8;C9JIZ6;P07602;P07602-2;P07602-3	A0A0J9YXB8	PSAP	Prosaposin (Fragment);Prosaposin;Prosaposin;Isoform Sap-mu-6 of Prosaposin;Isoform Sap-mu-9 of Prosaposin	A0A0J9YXB8_HUMAN;C9JIZ6_HUMAN;SAP_HUMAN;SAP_HUMAN;SAP_HUMAN	1	5.98802	1	1	1	1	1	1	1	1	1	1	Filtered	1	1	1	1	1	1	1	1	1	1	1	1	1	1	1	1	1	1	1	Filtered	1	1	1	1	1	Filtered	1	1	1	Filtered	1
1.14514e-05	A0A0J9YXX1	A0A0J9YXX1	IGHV5-10-1	Immunoglobulin heavy variable 5-10-1	HV5X1_HUMAN	1	5.98291	1	1	1	1	1	1	1	1	1	1	1	1	1	1	Filtered	Filtered	1	1	Filtered	1	Filtered	1	Filtered	1	Filtered	1	Filtered	1	1	1	Filtered	1	1	1	1	1	1	1	Filtered	1	1	1
0.000179717	A0A0J9YY99	A0A0J9YY99		Ig-like domain-containing protein (Fragment)	A0A0J9YY99_HUMAN	1	7.69231	Filtered	Filtered	1	1	Filtered	Filtered	1	Filtered	1	Filtered	1	Filtered	Filtered	Filtered	Filtered	Filtered	Filtered	Filtered	Filtered	Filtered	1	1	1	1	1	Filtered	1	Filtered	Filtered	1	1	1	1	Filtered	1	1	1	1	1	1	1	Filtered
3.31936e-05	A0A0J9YYC8;A6XMV8;A6XMV9;P07478	A0A0J9YYC8	PRSS2	Trypsin-2;Protease serine 2 preproprotein;Protease serine 2 preproprotein;Trypsin-2	A0A0J9YYC8_HUMAN;A6XMV8_HUMAN;A6XMV9_HUMAN;TRY2_HUMAN	2	12.1457	2	2	2	2	2	2	2	2	2	2	2	2	2	2	2	2	2	2	2	2	2	2	2	2	2	2	2	2	2	2	2	2	2	2	2	2	2	2	2	2	2	2
2.58682e-07	A0A0S2Z4L3;A0A3B3ISJ1;P07225	A0A0S2Z4L3	PROS1	Protein S isoform 2 (Fragment);Vitamin K-dependent protein S;Vitamin K-dependent protein S	A0A0S2Z4L3_HUMAN;A0A3B3ISJ1_HUMAN;PROS_HUMAN	28	59.887	28	28	28	28	28	28	28	28	28	28	28	28	28	26	28	28	28	28	28	28	28	28	28	26	28	28	28	28	28	28	26	28	28	28	27	26	28	28	27	28	28	28
0.00024372	A0A0U1RQQ4;Q9UNN8	A0A0U1RQQ4	PROCR	Endothelial protein C receptor (Fragment);Endothelial protein C receptor	A0A0U1RQQ4_HUMAN;EPCR_HUMAN	2	10.3286	2	Filtered	Filtered	Filtered	Filtered	2	Filtered	Filtered	2	Filtered	2	Filtered	2	Filtered	2	Filtered	2	2	2	2	2	2	2	2	2	2	Filtered	Filtered	2	Filtered	2	2	2	2	Filtered	2	2	2	2	2	2	2
0.000463098	A0A0U1RR32;A0A0U1RRH7;P04908;P0C0S8;P20671;Q7L7L0;Q93077;Q96KK5;Q99878;Q9BTM1	A0A0U1RR32	hCG_2039566;;H2AC4;H2AC11;H2AC7;HIST3H2A;HIST1H2AC;HIST1H2AH;H2AC14;H2AFJ	Histone H2A;Histone H2A;Histone H2A type 1-B/E;Histone H2A type 1;Histone H2A type 1-D;Histone H2A type 3;Histone H2A type 1-C;Histone H2A type 1-H;Histone H2A type 1-J;Histone H2A.J	A0A0U1RR32_HUMAN;A0A0U1RRH7_HUMAN;H2A1B_HUMAN;H2A1_HUMAN;H2A1D_HUMAN;H2A3_HUMAN;H2A1C_HUMAN;H2A1H_HUMAN;H2A1J_HUMAN;H2AJ_HUMAN	1	17.1598	1	1	1	1	1	1	1	1	1	1	1	1	1	Filtered	1	1	1	1	1	1	1	1	Filtered	Filtered	Filtered	1	Filtered	Filtered	Filtered	Filtered	Filtered	Filtered	Filtered	Filtered	Filtered	Filtered	Filtered	1	Filtered	Filtered	Filtered	Filtered
5.04666e-05	A0A0U1RRM4;P26599;P26599-2;P26599-3	A0A0U1RRM4	PTBP1	Polypyrimidine tract-binding protein 1;Polypyrimidine tract-binding protein 1;Isoform 2 of Polypyrimidine tract-binding protein 1;Isoform 3 of Polypyrimidine tract-binding protein 1	A0A0U1RRM4_HUMAN;PTBP1_HUMAN;PTBP1_HUMAN;PTBP1_HUMAN	5	19.5578	Filtered	Filtered	Filtered	Filtered	Filtered	Filtered	Filtered	Filtered	Filtered	Filtered	Filtered	Filtered	Filtered	Filtered	Filtered	Filtered	Filtered	Filtered	Filtered	Filtered	5	Filtered	Filtered	Filtered	Filtered	Filtered	Filtered	Filtered	Filtered	Filtered	Filtered	Filtered	Filtered	Filtered	Filtered	Filtered	Filtered	Filtered	Filtered	Filtered	Filtered	Filtered
0.000450141	A0A140T912;A0A140T930;A0A140T937;A0A1W2PRZ0	A0A140T912	HLA-C	HLA class I histocompatibility antigen, C alpha chain;HLA class I histocompatibility antigen, C alpha chain;HLA class I histocompatibility antigen, C alpha chain;HLA class I histocompatibility antigen, C alpha chain	A0A140T912_HUMAN;A0A140T930_HUMAN;A0A140T937_HUMAN;A0A1W2PRZ0_HUMAN	6	25.5376	Filtered	Filtered	6	Filtered	Filtered	Filtered	Filtered	Filtered	Filtered	Filtered	6	Filtered	Filtered	Filtered	Filtered	Filtered	Filtered	Filtered	Filtered	Filtered	Filtered	Filtered	6	6	Filtered	6	Filtered	6	6	Filtered	6	Filtered	6	Filtered	Filtered	6	6	6	6	6	Filtered	6
0.00130538	A0A140T9Y7;Q08J23;Q08J23-2	A0A140T9Y7	NSUN2	RNA cytosine C(5)-methyltransferase NSUN2;RNA cytosine C(5)-methyltransferase NSUN2;Isoform 2 of RNA cytosine C(5)-methyltransferase NSUN2	A0A140T9Y7_HUMAN;NSUN2_HUMAN;NSUN2_HUMAN	1	9.40594	Filtered	Filtered	Filtered	Filtered	Filtered	Filtered	Filtered	Filtered	Filtered	Filtered	Filtered	Filtered	Filtered	Filtered	Filtered	Filtered	Filtered	Filtered	Filtered	Filtered	Filtered	Filtered	Filtered	Filtered	Filtered	Filtered	Filtered	Filtered	Filtered	Filtered	Filtered	Filtered	Filtered	Filtered	Filtered	Filtered	Filtered	Filtered	Filtered	Filtered	Filtered	Filtered
0.000162088	A0A140TA49	A0A140TA49	C4A	Complement C4-A	A0A140TA49_HUMAN	1	1.47232	Filtered	Filtered	Filtered	Filtered	Filtered	Filtered	Filtered	Filtered	Filtered	Filtered	Filtered	Filtered	Filtered	Filtered	Filtered	Filtered	Filtered	Filtered	Filtered	Filtered	Filtered	Filtered	Filtered	Filtered	Filtered	Filtered	Filtered	Filtered	Filtered	Filtered	Filtered	Filtered	Filtered	Filtered	1	Filtered	Filtered	Filtered	Filtered	Filtered	Filtered	Filtered
8.10279e-07	A0A182DWH7;P49908	A0A182DWH7	SELENOP	Selenoprotein P (Fragment);Selenoprotein P	A0A182DWH7_HUMAN;SEPP1_HUMAN	8	28.3871	8	8	8	8	8	8	8	8	8	8	8	8	8	8	8	8	8	8	8	8	8	8	8	8	8	8	8	8	8	8	8	8	8	8	8	8	8	8	8	8	8	8
1.60511e-05	A0A1B0GU03;A0A1B0GU92;A0A1B0GV23;A0A1B0GVD5;A0A1B0GW44;A0A1B0GWE8;H7C469;P07339	A0A1B0GU03	;;CTSD;CTSD;CTSD;CTSD;;CTSD	Peptidase A1 domain-containing protein;Peptidase A1 domain-containing protein;Cathepsin D;Cathepsin D;Cathepsin D;Cathepsin D;Peptidase A1 domain-containing protein (Fragment);Cathepsin D	A0A1B0GU03_HUMAN;A0A1B0GU92_HUMAN;A0A1B0GV23_HUMAN;A0A1B0GVD5_HUMAN;A0A1B0GW44_HUMAN;A0A1B0GWE8_HUMAN;H7C469_HUMAN;CATD_HUMAN	3	6.70103	Filtered	Filtered	3	Filtered	Filtered	3	Filtered	Filtered	3	Filtered	3	3	Filtered	Filtered	3	3	3	Filtered	3	3	3	3	Filtered	Filtered	3	3	Filtered	3	Filtered	Filtered	Filtered	3	3	Filtered	Filtered	Filtered	3	Filtered	3	3	3	3
0.00281686	A0A1B0GUK8;H0Y6E7;H3BNC1;H3BR27;H3BT71;P38159;P38159-2;P38159-3;Q96E39	A0A1B0GUK8	RBMXL1;RBMX;RBMX;RBMX;RBMX;RBMX;RBMX;RBMX;RBMXL1	RNA-binding motif protein, X-linked-like-1 (Fragment);RNA-binding motif protein, X chromosome (Fragment);RNA-binding motif protein, X chromosome;RNA-binding motif protein, X chromosome;RNA-binding motif protein, X chromosome;RNA-binding motif protein, X chromosome;Isoform 2 of RNA-binding motif protein, X chromosome;Isoform 3 of RNA-binding motif protein, X chromosome;RNA binding motif protein, X…	A0A1B0GUK8_HUMAN;H0Y6E7_HUMAN;H3BNC1_HUMAN;H3BR27_HUMAN;H3BT71_HUMAN;RBMX_HUMAN;RBMX_HUMAN;RBMX_HUMAN;RMXL1_HUMAN	1	8.22785	Filtered	Filtered	Filtered	Filtered	Filtered	Filtered	Filtered	Filtered	Filtered	Filtered	Filtered	Filtered	Filtered	Filtered	Filtered	Filtered	Filtered	Filtered	Filtered	Filtered	Filtered	Filtered	Filtered	Filtered	Filtered	Filtered	Filtered	Filtered	Filtered	Filtered	Filtered	Filtered	Filtered	Filtered	Filtered	Filtered	Filtered	Filtered	Filtered	Filtered	Filtered	Filtered
2.11795e-05	A0A1B0GVC3;A0A1B0GWA9;Q96HU8	A0A1B0GVC3	DIRAS2	GTP-binding protein Di-Ras2 (Fragment);GTP-binding protein Di-Ras2 (Fragment);GTP-binding protein Di-Ras2	A0A1B0GVC3_HUMAN;A0A1B0GWA9_HUMAN;DIRA2_HUMAN	1	9.82143	Filtered	Filtered	Filtered	Filtered	Filtered	Filtered	Filtered	Filtered	Filtered	Filtered	Filtered	Filtered	Filtered	Filtered	Filtered	Filtered	Filtered	Filtered	Filtered	Filtered	Filtered	Filtered	Filtered	Filtered	Filtered	Filtered	Filtered	Filtered	Filtered	Filtered	Filtered	Filtered	Filtered	Filtered	Filtered	Filtered	Filtered	Filtered	Filtered	Filtered	Filtered	Filtered
4.4454e-07	A0A1B0GX98;B1APH0;F5H586;H0Y6W5;Q06HB9;Q6ZN30;Q6ZN30-2	A0A1B0GX98	BNC2	Zinc finger protein basonuclin-2 (Fragment);Zinc finger protein basonuclin-2;Zinc finger protein basonuclin-2;Zinc finger protein basonuclin-2 (Fragment);Basonuclin 2 (Fragment);Zinc finger protein basonuclin-2;Isoform 2 of Zinc finger protein basonuclin-2	A0A1B0GX98_HUMAN;B1APH0_HUMAN;F5H586_HUMAN;H0Y6W5_HUMAN;Q06HB9_HUMAN;BNC2_HUMAN;BNC2_HUMAN	1	3.7415	1	1	1	1	Filtered	1	1	1	Filtered	1	1	1	1	Filtered	1	1	1	Filtered	1	1	1	1	1	1	1	1	1	1	1	1	1	1	1	1	1	1	1	1	1	1	1	1
0.000119459	A0A1W2PP74;A0A1W2PQV3;P23378	A0A1W2PP74	GLDC	Glycine dehydrogenase (decarboxylating), mitochondrial;Glycine dehydrogenase (decarboxylating), mitochondrial;Glycine dehydrogenase (decarboxylating), mitochondrial	A0A1W2PP74_HUMAN;A0A1W2PQV3_HUMAN;GCSP_HUMAN	1	4.52381	Filtered	Filtered	Filtered	Filtered	Filtered	Filtered	Filtered	Filtered	Filtered	Filtered	Filtered	Filtered	Filtered	Filtered	Filtered	Filtered	Filtered	Filtered	Filtered	Filtered	Filtered	Filtered	Filtered	Filtered	Filtered	Filtered	Filtered	Filtered	Filtered	Filtered	Filtered	Filtered	Filtered	Filtered	Filtered	Filtered	Filtered	Filtered	Filtered	Filtered	Filtered	Filtered
2.65059e-05	A0A1W2PPS1;Q00839;Q00839-2	A0A1W2PPS1	HNRNPU	Heterogeneous nuclear ribonucleoprotein U;Heterogeneous nuclear ribonucleoprotein U;Isoform 2 of Heterogeneous nuclear ribonucleoprotein U	A0A1W2PPS1_HUMAN;HNRPU_HUMAN;HNRPU_HUMAN	6	13.5572	Filtered	Filtered	Filtered	Filtered	Filtered	Filtered	6	Filtered	6	Filtered	Filtered	6	Filtered	Filtered	Filtered	Filtered	6	Filtered	Filtered	Filtered	Filtered	6	6	Filtered	Filtered	6	Filtered	Filtered	6	Filtered	Filtered	6	6	6	Filtered	Filtered	Filtered	Filtered	Filtered	6	6	6
0.000488141	A0A1W2PQG6;P04080	A0A1W2PQG6	CSTB	Cystatin-B (Fragment);Cystatin-B	A0A1W2PQG6_HUMAN;CYTB_HUMAN	1	38.8889	Filtered	Filtered	Filtered	Filtered	Filtered	Filtered	Filtered	Filtered	Filtered	Filtered	Filtered	Filtered	Filtered	Filtered	Filtered	Filtered	Filtered	Filtered	Filtered	Filtered	Filtered	Filtered	Filtered	Filtered	Filtered	Filtered	Filtered	Filtered	Filtered	Filtered	Filtered	Filtered	Filtered	Filtered	Filtered	Filtered	Filtered	Filtered	Filtered	Filtered	Filtered	Filtered
0.000288621	A0A1W2PQS6;A0A2R8Y6L3;A0A2R8Y7H1;A0A2R8YFH6;F6U211;P46783	A0A1W2PQS6	RPS10-NUDT3;RPS10-NUDT3;RPS10;RPS10;RPS10;RPS10	RPS10-NUDT3 readthrough;RPS10-NUDT3 readthrough (Fragment);40S ribosomal protein S10;40S ribosomal protein S10;40S ribosomal protein S10;40S ribosomal protein S10	A0A1W2PQS6_HUMAN;A0A2R8Y6L3_HUMAN;A0A2R8Y7H1_HUMAN;A0A2R8YFH6_HUMAN;F6U211_HUMAN;RS10_HUMAN	2	8.24742	Filtered	Filtered	Filtered	Filtered	Filtered	Filtered	Filtered	Filtered	Filtered	Filtered	Filtered	Filtered	Filtered	Filtered	Filtered	Filtered	Filtered	Filtered	Filtered	Filtered	2	Filtered	Filtered	Filtered	Filtered	Filtered	Filtered	Filtered	Filtered	Filtered	Filtered	Filtered	Filtered	Filtered	Filtered	Filtered	Filtered	Filtered	Filtered	Filtered	Filtered	Filtered
1.64264e-07	A0A286YES1;A0A4W9A917;P01860	A0A286YES1	IGHG3	Immunoglobulin heavy constant gamma 3 (Fragment);Immunoglobulin heavy constant gamma 3 (Fragment);Immunoglobulin heavy constant gamma 3	A0A286YES1_HUMAN;A0A4W9A917_HUMAN;IGHG3_HUMAN	10	40.8072	10	10	10	10	10	10	10	10	10	10	10	10	10	9	10	10	10	10	10	10	10	10	10	9	10	10	10	10	10	10	9	10	10	10	10	10	10	10	9	10	10	10
8.15333e-05	A0A286YES5;P01854	A0A286YES5	IGHE	Immunoglobulin heavy constant epsilon (Fragment);Immunoglobulin heavy constant epsilon	A0A286YES5_HUMAN;IGHE_HUMAN	4	9.34066	Filtered	4	4	4	Filtered	Filtered	Filtered	Filtered	Filtered	Filtered	Filtered	Filtered	Filtered	Filtered	Filtered	Filtered	Filtered	Filtered	Filtered	Filtered	Filtered	4	Filtered	Filtered	Filtered	Filtered	Filtered	Filtered	Filtered	Filtered	Filtered	Filtered	Filtered	Filtered	Filtered	Filtered	4	Filtered	Filtered	4	Filtered	Filtered
9.00298e-08	A0A286YEY4;P01859	A0A286YEY4	IGHG2	Immunoglobulin heavy constant gamma 2 (Fragment);Immunoglobulin heavy constant gamma 2	A0A286YEY4_HUMAN;IGHG2_HUMAN	16	74.1772	16	16	16	16	16	16	16	16	16	16	16	16	16	15	16	16	16	16	16	16	16	16	16	15	16	16	16	16	16	16	15	16	16	16	16	16	16	16	15	16	16	16
4.12481e-05	A0A286YF22;O43175	A0A286YF22	PHGDH	D-3-phosphoglycerate dehydrogenase	A0A286YF22_HUMAN;SERA_HUMAN	7	19.962	Filtered	Filtered	Filtered	Filtered	Filtered	Filtered	Filtered	Filtered	Filtered	Filtered	Filtered	Filtered	Filtered	Filtered	Filtered	Filtered	Filtered	Filtered	Filtered	Filtered	Filtered	Filtered	Filtered	Filtered	Filtered	Filtered	Filtered	Filtered	Filtered	Filtered	Filtered	Filtered	Filtered	Filtered	Filtered	Filtered	Filtered	Filtered	Filtered	Filtered	Filtered	Filtered
1.76185e-07	A0A286YFJ8;P01861	A0A286YFJ8	IGHG4	Immunoglobulin heavy constant gamma 4 (Fragment);Immunoglobulin heavy constant gamma 4	A0A286YFJ8_HUMAN;IGHG4_HUMAN	9	46.2121	9	9	9	9	9	9	9	9	9	9	9	9	9	9	9	9	9	9	9	9	9	9	9	9	9	9	9	9	9	9	9	9	9	9	9	9	9	9	9	9	9	9
6.53142e-07	A0A2Q2TTZ9	A0A2Q2TTZ9	IGKV1D-33	Immunoglobulin kappa variable 1-33	A0A2Q2TTZ9_HUMAN	2	NA	2	2	2	2	2	2	2	2	2	2	2	2	2	2	2	2	2	2	2	2	2	2	2	2	2	2	2	2	2	2	2	2	2	2	2	1	2	2	2	2	2	2
0.00138705	A0A2R8Y5V9;A0A2R8YGX3;P67936	A0A2R8Y5V9	TPM4	Tropomyosin alpha-4 chain	A0A2R8Y5V9_HUMAN;A0A2R8YGX3_HUMAN;TPM4_HUMAN	2	11.6935	Filtered	Filtered	Filtered	Filtered	Filtered	Filtered	Filtered	Filtered	Filtered	Filtered	Filtered	Filtered	Filtered	Filtered	Filtered	Filtered	Filtered	Filtered	Filtered	Filtered	Filtered	Filtered	Filtered	Filtered	Filtered	Filtered	Filtered	Filtered	Filtered	Filtered	Filtered	Filtered	Filtered	Filtered	Filtered	Filtered	Filtered	Filtered	Filtered	Filtered	Filtered	Filtered
0.000416278	A0A2R8Y5Y7;D6RAN4;H0Y9R4;H0Y9V9;P32969	A0A2R8Y5Y7	RPL9	60S ribosomal protein L9;60S ribosomal protein L9 (Fragment);60S ribosomal protein L9 (Fragment);60S ribosomal protein L9;60S ribosomal protein L9	A0A2R8Y5Y7_HUMAN;D6RAN4_HUMAN;H0Y9R4_HUMAN;H0Y9V9_HUMAN;RL9_HUMAN	2	16.8182	Filtered	Filtered	Filtered	Filtered	Filtered	Filtered	Filtered	Filtered	Filtered	Filtered	Filtered	Filtered	Filtered	Filtered	Filtered	Filtered	Filtered	Filtered	Filtered	Filtered	Filtered	Filtered	Filtered	Filtered	Filtered	Filtered	Filtered	Filtered	Filtered	Filtered	Filtered	Filtered	Filtered	Filtered	Filtered	Filtered	Filtered	Filtered	Filtered	Filtered	Filtered	Filtered
0.00102822	A0A2R8Y623;B5MCP9;P62081	A0A2R8Y623	RPS7	40S ribosomal protein S7 (Fragment);40S ribosomal protein S7;40S ribosomal protein S7	A0A2R8Y623_HUMAN;B5MCP9_HUMAN;RS7_HUMAN	1	13.0178	Filtered	Filtered	Filtered	Filtered	Filtered	Filtered	Filtered	Filtered	Filtered	Filtered	Filtered	Filtered	Filtered	Filtered	Filtered	Filtered	Filtered	Filtered	Filtered	Filtered	1	Filtered	Filtered	Filtered	Filtered	Filtered	Filtered	Filtered	Filtered	Filtered	Filtered	Filtered	Filtered	Filtered	Filtered	Filtered	Filtered	Filtered	Filtered	Filtered	Filtered	Filtered
0.000593604	A0A2R8Y6J3;P46777	A0A2R8Y6J3	RPL5	60S ribosomal protein L5 (Fragment);60S ribosomal protein L5	A0A2R8Y6J3_HUMAN;RL5_HUMAN	2	10.5042	Filtered	Filtered	Filtered	Filtered	Filtered	Filtered	Filtered	Filtered	Filtered	Filtered	Filtered	Filtered	Filtered	Filtered	Filtered	Filtered	Filtered	Filtered	Filtered	Filtered	Filtered	Filtered	Filtered	Filtered	Filtered	Filtered	Filtered	Filtered	Filtered	Filtered	Filtered	Filtered	Filtered	Filtered	Filtered	Filtered	Filtered	Filtered	Filtered	Filtered	Filtered	Filtered
2.06346e-06	A0A2R8Y7X9;P69891	A0A2R8Y7X9	;HBG1	GLOBIN domain-containing protein;Hemoglobin subunit gamma-1	A0A2R8Y7X9_HUMAN;HBG1_HUMAN	10	82.1429	10	10	10	10	10	10	10	10	10	Filtered	10	10	10	10	10	10	10	10	10	10	10	10	10	9	10	10	10	10	10	10	10	10	10	10	10	10	10	10	9	10	10	10
0.000607673	A0A2R8Y811;P62263	A0A2R8Y811	RPS14	40S ribosomal protein S14 (Fragment);40S ribosomal protein S14	A0A2R8Y811_HUMAN;RS14_HUMAN	1	8.66667	Filtered	Filtered	Filtered	Filtered	Filtered	Filtered	Filtered	Filtered	Filtered	Filtered	Filtered	Filtered	Filtered	Filtered	Filtered	Filtered	Filtered	Filtered	Filtered	Filtered	Filtered	Filtered	Filtered	Filtered	Filtered	Filtered	Filtered	Filtered	Filtered	Filtered	Filtered	Filtered	Filtered	Filtered	Filtered	Filtered	Filtered	Filtered	Filtered	Filtered	Filtered	Filtered
0.000720089	A0A2R8Y849;A0A2R8Y8A0;A0A2R8YD14;E7ETK0;P62847;P62847-2;P62847-3;P62847-4	A0A2R8Y849	RPS24	40S ribosomal protein S24;40S ribosomal protein S24 (Fragment);40S ribosomal protein S24;40S ribosomal protein S24;40S ribosomal protein S24;Isoform 2 of 40S ribosomal protein S24;Isoform 3 of 40S ribosomal protein S24;Isoform 4 of 40S ribosomal protein S24	A0A2R8Y849_HUMAN;A0A2R8Y8A0_HUMAN;A0A2R8YD14_HUMAN;E7ETK0_HUMAN;RS24_HUMAN;RS24_HUMAN;RS24_HUMAN;RS24_HUMAN	1	11.4504	Filtered	Filtered	Filtered	Filtered	Filtered	Filtered	Filtered	Filtered	Filtered	Filtered	Filtered	Filtered	Filtered	Filtered	Filtered	Filtered	Filtered	Filtered	Filtered	Filtered	Filtered	Filtered	Filtered	Filtered	Filtered	Filtered	Filtered	Filtered	Filtered	Filtered	Filtered	Filtered	Filtered	Filtered	Filtered	Filtered	Filtered	Filtered	Filtered	Filtered	Filtered	Filtered
0.000614031	A0A2R8YCR2;Q6GPI1	A0A2R8YCR2	CTRB2	Chymotrypsinogen B2	A0A2R8YCR2_HUMAN;CTRB2_HUMAN	9	66.1597	Filtered	Filtered	Filtered	Filtered	Filtered	Filtered	Filtered	Filtered	Filtered	Filtered	Filtered	Filtered	Filtered	Filtered	Filtered	Filtered	Filtered	Filtered	Filtered	Filtered	Filtered	Filtered	Filtered	Filtered	Filtered	Filtered	Filtered	Filtered	Filtered	Filtered	Filtered	Filtered	Filtered	Filtered	Filtered	Filtered	Filtered	Filtered	Filtered	Filtered	Filtered	Filtered
0.000295547	A0A2R8YEM3;E7ENU7;E7EQV9;P61313	A0A2R8YEM3	RPL15	Ribosomal protein L15 (Fragment);Ribosomal protein L15 (Fragment);Ribosomal protein L15 (Fragment);60S ribosomal protein L15	A0A2R8YEM3_HUMAN;E7ENU7_HUMAN;E7EQV9_HUMAN;RL15_HUMAN	2	15.3846	Filtered	Filtered	Filtered	Filtered	Filtered	Filtered	Filtered	Filtered	Filtered	Filtered	Filtered	Filtered	Filtered	Filtered	Filtered	Filtered	Filtered	Filtered	Filtered	2	2	Filtered	Filtered	Filtered	Filtered	Filtered	Filtered	Filtered	Filtered	Filtered	Filtered	Filtered	Filtered	Filtered	Filtered	Filtered	Filtered	Filtered	Filtered	Filtered	Filtered	Filtered
0.000174545	A0A2U3TZH3;Q05639	A0A2U3TZH3	EEF1A2	Elongation factor 1-alpha;Elongation factor 1-alpha 2	A0A2U3TZH3_HUMAN;EF1A2_HUMAN	1	2.41935	Filtered	Filtered	Filtered	Filtered	Filtered	Filtered	Filtered	Filtered	Filtered	Filtered	Filtered	Filtered	Filtered	Filtered	Filtered	Filtered	Filtered	Filtered	Filtered	Filtered	Filtered	Filtered	Filtered	Filtered	Filtered	Filtered	Filtered	Filtered	Filtered	Filtered	Filtered	Filtered	Filtered	Filtered	Filtered	Filtered	Filtered	Filtered	Filtered	Filtered	Filtered	Filtered
7.05042e-05	A0A384N5Y3;F5H2F4;P11586;V9GYY3;V9GZ78	A0A384N5Y3	MTHFD1	C-1-tetrahydrofolate synthase, cytoplasmic;C-1-tetrahydrofolate synthase, cytoplasmic;C-1-tetrahydrofolate synthase, cytoplasmic;C-1-tetrahydrofolate synthase, cytoplasmic;C-1-tetrahydrofolate synthase, cytoplasmic	A0A384N5Y3_HUMAN;F5H2F4_HUMAN;C1TC_HUMAN;V9GYY3_HUMAN;V9GZ78_HUMAN	6	8.12834	Filtered	Filtered	Filtered	Filtered	Filtered	Filtered	Filtered	Filtered	Filtered	Filtered	Filtered	Filtered	Filtered	Filtered	Filtered	Filtered	Filtered	Filtered	Filtered	Filtered	Filtered	Filtered	Filtered	Filtered	Filtered	Filtered	Filtered	Filtered	Filtered	Filtered	Filtered	Filtered	Filtered	Filtered	Filtered	Filtered	Filtered	Filtered	Filtered	Filtered	Filtered	Filtered
1.36944e-06	A0A3B3IQ51;P36980;P36980-2	A0A3B3IQ51	CFHR2	Complement factor H-related protein 2;Complement factor H-related protein 2;Isoform Short of Complement factor H-related protein 2	A0A3B3IQ51_HUMAN;FHR2_HUMAN;FHR2_HUMAN	4	12.9577	4	4	4	4	4	4	4	4	4	4	4	4	4	4	4	4	4	4	4	4	4	4	4	4	4	4	4	4	4	4	4	4	4	4	4	4	4	4	4	4	4	4
0.00154637	A0A3B3IRI2;A0A3B3IRQ8;A0A3B3ITB8;A0A3B3ITF6;B4E1E0;P17812;P17812-2	A0A3B3IRI2	CTPS1	CTP synthase;CTP synthase;CTP synthase 1;CTP synthase;CTP synthase;CTP synthase 1;Isoform 2 of CTP synthase 1	A0A3B3IRI2_HUMAN;A0A3B3IRQ8_HUMAN;A0A3B3ITB8_HUMAN;A0A3B3ITF6_HUMAN;B4E1E0_HUMAN;PYRG1_HUMAN;PYRG1_HUMAN	1	2.83688	Filtered	Filtered	Filtered	Filtered	Filtered	Filtered	Filtered	Filtered	Filtered	Filtered	Filtered	Filtered	Filtered	Filtered	Filtered	Filtered	Filtered	Filtered	Filtered	Filtered	Filtered	Filtered	Filtered	Filtered	Filtered	Filtered	Filtered	Filtered	Filtered	Filtered	Filtered	Filtered	Filtered	Filtered	Filtered	Filtered	Filtered	Filtered	Filtered	Filtered	Filtered	Filtered
0.00142544	A0A3B3IS06;E7ETY2;Q13428;Q13428-2;Q13428-3;Q13428-4;Q13428-6;Q13428-7;Q13428-8	A0A3B3IS06	TCOF1	Treacle protein (Fragment);Treacle protein;Treacle protein;Isoform 2 of Treacle protein;Isoform 3 of Treacle protein;Isoform 4 of Treacle protein;Isoform 6 of Treacle protein;Isoform 7 of Treacle protein;Isoform 8 of Treacle protein	A0A3B3IS06_HUMAN;E7ETY2_HUMAN;TCOF_HUMAN;TCOF_HUMAN;TCOF_HUMAN;TCOF_HUMAN;TCOF_HUMAN;TCOF_HUMAN;TCOF_HUMAN	1	0.736377	Filtered	Filtered	Filtered	Filtered	Filtered	Filtered	Filtered	Filtered	Filtered	Filtered	Filtered	Filtered	Filtered	Filtered	Filtered	Filtered	Filtered	Filtered	Filtered	Filtered	Filtered	Filtered	Filtered	Filtered	Filtered	Filtered	Filtered	Filtered	Filtered	Filtered	Filtered	Filtered	Filtered	Filtered	Filtered	Filtered	Filtered	Filtered	Filtered	Filtered	Filtered	Filtered
3.07501e-06	A0A3B3IS54;A0A3B3ISK7;A0A3B3IT01;Q6PI48	A0A3B3IS54	DARS2	Aspartate--tRNA ligase, mitochondrial;Aspartate--tRNA ligase, mitochondrial;Aspartate--tRNA ligase, mitochondrial;Aspartate--tRNA ligase, mitochondrial	A0A3B3IS54_HUMAN;A0A3B3ISK7_HUMAN;A0A3B3IT01_HUMAN;SYDM_HUMAN	1	1.44628	Filtered	Filtered	Filtered	Filtered	Filtered	Filtered	Filtered	Filtered	Filtered	Filtered	Filtered	Filtered	Filtered	Filtered	Filtered	Filtered	Filtered	Filtered	Filtered	Filtered	Filtered	Filtered	Filtered	Filtered	Filtered	Filtered	Filtered	Filtered	Filtered	Filtered	Filtered	Filtered	Filtered	Filtered	Filtered	Filtered	Filtered	Filtered	Filtered	Filtered	Filtered	Filtered
7.01065e-05	A0A3B3IS57;A0A3B3IT92;A0A3B3ITP6;A0A3B3IU45;E5RG31;P33991	A0A3B3IS57	MCM4	DNA helicase;DNA helicase;DNA helicase;DNA helicase;DNA replication licensing factor MCM4 (Fragment);DNA replication licensing factor MCM4	A0A3B3IS57_HUMAN;A0A3B3IT92_HUMAN;A0A3B3ITP6_HUMAN;A0A3B3IU45_HUMAN;E5RG31_HUMAN;MCM4_HUMAN	2	3.87183	Filtered	Filtered	Filtered	Filtered	Filtered	Filtered	Filtered	Filtered	Filtered	Filtered	Filtered	Filtered	Filtered	Filtered	Filtered	Filtered	Filtered	Filtered	Filtered	Filtered	Filtered	Filtered	Filtered	Filtered	Filtered	Filtered	Filtered	Filtered	Filtered	Filtered	Filtered	Filtered	Filtered	Filtered	Filtered	Filtered	Filtered	Filtered	Filtered	Filtered	Filtered	Filtered
2.41476e-06	A0A3B3IS80;P05062	A0A3B3IS80	ALDOB	Fructose-bisphosphate aldolase;Fructose-bisphosphate aldolase B	A0A3B3IS80_HUMAN;ALDOB_HUMAN	6	25.1462	Filtered	6	Filtered	Filtered	6	Filtered	6	6	6	Filtered	6	Filtered	Filtered	Filtered	6	6	6	Filtered	6	6	6	6	6	6	6	6	6	6	6	Filtered	6	6	6	Filtered	6	Filtered	6	Filtered	6	6	6	6
1.76185e-07	A0A3B3ISR2;B4DPQ0	A0A3B3ISR2	C1R	Complement C1r subcomponent	A0A3B3ISR2_HUMAN;B4DPQ0_HUMAN	33	73.4752	33	33	33	33	33	33	33	33	33	33	33	33	33	30	33	33	33	33	33	33	33	33	33	30	33	33	33	33	33	33	30	33	33	33	33	33	33	33	31	33	33	33
0.000734074	A0A3B3ITT5;P47914	A0A3B3ITT5	RPL29	60S ribosomal protein L29	A0A3B3ITT5_HUMAN;RL29_HUMAN	1	8.98204	Filtered	Filtered	Filtered	Filtered	Filtered	Filtered	Filtered	Filtered	Filtered	Filtered	Filtered	Filtered	Filtered	Filtered	Filtered	Filtered	Filtered	Filtered	Filtered	Filtered	Filtered	Filtered	Filtered	Filtered	Filtered	Filtered	Filtered	Filtered	Filtered	Filtered	Filtered	Filtered	Filtered	Filtered	Filtered	Filtered	Filtered	Filtered	Filtered	Filtered	Filtered	Filtered
1.75386e-05	A0A494C0I1;Q86UP8;Q86UP8-6	A0A494C0I1	GTF2IRD2	General transcription factor II-I repeat domain-containing protein 2A;General transcription factor II-I repeat domain-containing protein 2A;Isoform 6 of General transcription factor II-I repeat domain-containing protein 2A	A0A494C0I1_HUMAN;GTD2A_HUMAN;GTD2A_HUMAN	1	0.90009	1	1	1	1	1	1	1	1	1	Filtered	1	1	1	1	1	1	1	Filtered	Filtered	1	1	1	1	1	1	1	1	1	1	1	1	1	1	1	1	1	1	1	Filtered	1	1	1
0.000818279	A0A494C128;O00567	A0A494C128	NOP56	Nucleolar protein 56	A0A494C128_HUMAN;NOP56_HUMAN	2	6.27615	Filtered	Filtered	Filtered	Filtered	Filtered	Filtered	Filtered	Filtered	Filtered	Filtered	Filtered	Filtered	Filtered	Filtered	Filtered	Filtered	Filtered	Filtered	Filtered	Filtered	Filtered	Filtered	Filtered	Filtered	Filtered	Filtered	Filtered	Filtered	Filtered	Filtered	Filtered	Filtered	Filtered	Filtered	Filtered	Filtered	Filtered	Filtered	Filtered	Filtered	Filtered	Filtered
0.000136957	A0A494C165;A0A494C194;K7ES25;P12955;P12955-3	A0A494C165	PEPD	Xaa-Pro dipeptidase (Fragment);Xaa-Pro dipeptidase (Fragment);Xaa-Pro dipeptidase (Fragment);Xaa-Pro dipeptidase;Isoform 3 of Xaa-Pro dipeptidase	A0A494C165_HUMAN;A0A494C194_HUMAN;K7ES25_HUMAN;PEPD_HUMAN;PEPD_HUMAN	5	14.7228	Filtered	5	5	5	Filtered	Filtered	5	5	Filtered	Filtered	Filtered	Filtered	Filtered	Filtered	Filtered	Filtered	5	Filtered	Filtered	Filtered	Filtered	5	5	5	Filtered	Filtered	Filtered	5	Filtered	Filtered	Filtered	5	Filtered	Filtered	Filtered	Filtered	5	Filtered	Filtered	5	Filtered	Filtered
0.000119021	A0A494C189;C9J0D1;P0C0S5;Q71UI9;Q71UI9-2	A0A494C189	H2AZ1;H2AZ2;H2AZ1;H2AFV;H2AFV	Histone H2A;Histone H2A;Histone H2A.Z;Histone H2A.V;Isoform 2 of Histone H2A.V	A0A494C189_HUMAN;C9J0D1_HUMAN;H2AZ_HUMAN;H2AV_HUMAN;H2AV_HUMAN	1	7.87402	Filtered	Filtered	Filtered	Filtered	Filtered	Filtered	Filtered	Filtered	Filtered	Filtered	Filtered	Filtered	Filtered	Filtered	Filtered	Filtered	Filtered	Filtered	Filtered	Filtered	Filtered	Filtered	Filtered	Filtered	Filtered	Filtered	Filtered	Filtered	Filtered	Filtered	Filtered	Filtered	Filtered	Filtered	Filtered	Filtered	Filtered	Filtered	Filtered	Filtered	Filtered	Filtered
3.73467e-07	A0A4W8ZXM2	A0A4W8ZXM2	IGHV3-72	Immunoglobulin heavy variable 3-72	A0A4W8ZXM2_HUMAN	7	94.0594	7	7	7	7	7	7	7	7	7	7	7	7	7	7	7	7	7	7	7	7	7	7	7	7	7	7	7	7	7	7	7	7	7	7	7	7	7	7	7	7	7	7
0.00166628	A0A5F9ZHC6;A0A5F9ZHM8;F8W943;P04424;P04424-2;P04424-3	A0A5F9ZHC6	ASL	Argininosuccinate lyase;Argininosuccinate lyase (Fragment);Argininosuccinate lyase;Argininosuccinate lyase;Isoform 2 of Argininosuccinate lyase;Isoform 3 of Argininosuccinate lyase	A0A5F9ZHC6_HUMAN;A0A5F9ZHM8_HUMAN;F8W943_HUMAN;ARLY_HUMAN;ARLY_HUMAN;ARLY_HUMAN	1	8.58896	Filtered	Filtered	Filtered	Filtered	Filtered	Filtered	Filtered	Filtered	Filtered	Filtered	Filtered	Filtered	Filtered	Filtered	Filtered	Filtered	Filtered	Filtered	Filtered	Filtered	Filtered	Filtered	Filtered	Filtered	Filtered	Filtered	Filtered	Filtered	Filtered	Filtered	Filtered	Filtered	Filtered	Filtered	Filtered	Filtered	Filtered	Filtered	Filtered	Filtered	Filtered	Filtered
2.63559e-06	A0A5F9ZHM4;P07195	A0A5F9ZHM4	LDHB	L-lactate dehydrogenase B chain	A0A5F9ZHM4_HUMAN;LDHB_HUMAN	9	36.0704	Filtered	9	9	9	9	9	Filtered	9	9	9	9	Filtered	Filtered	9	9	9	9	9	9	9	9	9	9	9	9	9	Filtered	Filtered	9	Filtered	9	9	9	Filtered	9	9	9	9	Filtered	9	Filtered	Filtered
5.24742e-05	A0A5F9ZHP2;F8VZG5;F8W1A4;G3V213;P54819;P54819-2;P54819-3;P54819-4;P54819-5;P54819-6	A0A5F9ZHP2	AK2	Adenylate kinase 2, mitochondrial;Adenylate kinase 2, mitochondrial;Adenylate kinase 2, mitochondrial;Adenylate kinase 2, isoform CRA_a;Adenylate kinase 2, mitochondrial;Isoform 2 of Adenylate kinase 2, mitochondrial;Isoform 3 of Adenylate kinase 2, mitochondrial;Isoform 4 of Adenylate kinase 2, mitochondrial;Isoform 5 of Adenylate kinase 2, mitochondrial;Isoform 6 of Adenylate kinase 2, mitochon…	A0A5F9ZHP2_HUMAN;F8VZG5_HUMAN;F8W1A4_HUMAN;G3V213_HUMAN;KAD2_HUMAN;KAD2_HUMAN;KAD2_HUMAN;KAD2_HUMAN;KAD2_HUMAN;KAD2_HUMAN	2	14.1975	Filtered	Filtered	Filtered	Filtered	Filtered	Filtered	Filtered	Filtered	Filtered	Filtered	Filtered	Filtered	Filtered	Filtered	Filtered	Filtered	Filtered	Filtered	Filtered	Filtered	Filtered	Filtered	Filtered	Filtered	Filtered	Filtered	Filtered	Filtered	Filtered	Filtered	Filtered	Filtered	Filtered	Filtered	Filtered	Filtered	Filtered	Filtered	Filtered	2	Filtered	Filtered
1.81741e-06	A0A5H1ZRQ7;A0M8Q6	A0A5H1ZRQ7	IGLC7	Immunoglobulin lambda constant 7 (Fragment);Immunoglobulin lambda constant 7	A0A5H1ZRQ7_HUMAN;IGLC7_HUMAN	4	44.3396	4	4	4	4	4	4	4	4	4	4	4	4	4	4	4	4	4	4	4	4	4	4	4	4	4	4	4	4	4	4	4	4	4	4	4	4	4	4	4	4	4	4
7.57977e-05	A0A5H1ZRS2	A0A5H1ZRS2	IGKV2D-28	Immunoglobulin kappa variable 2D-28	A0A5H1ZRS2_HUMAN	1	NA	1	1	1	1	1	1	1	1	1	1	1	1	1	1	1	1	1	1	1	1	1	1	1	1	1	1	1	1	1	1	1	1	1	1	1	1	1	1	1	1	1	1
7.56963e-06	A0A5H1ZRS9	A0A5H1ZRS9	IGKV2D-29	Immunoglobulin kappa variable 2D-29	A0A5H1ZRS9_HUMAN	5	NA	5	5	5	5	5	5	5	5	5	5	5	5	5	4	5	5	5	5	5	5	5	5	5	5	5	5	5	5	5	5	4	5	5	5	5	5	5	5	5	5	5	5
0.000625344	A2A274;Q99798	A2A274	ACO2	Aconitate hydratase, mitochondrial;Aconitate hydratase, mitochondrial	A2A274_HUMAN;ACON_HUMAN	2	3.85093	Filtered	Filtered	Filtered	Filtered	Filtered	Filtered	Filtered	Filtered	Filtered	Filtered	Filtered	Filtered	Filtered	Filtered	Filtered	Filtered	Filtered	Filtered	Filtered	Filtered	Filtered	Filtered	Filtered	Filtered	Filtered	Filtered	Filtered	Filtered	Filtered	Filtered	Filtered	Filtered	Filtered	Filtered	Filtered	Filtered	Filtered	Filtered	Filtered	Filtered	Filtered	Filtered
6.87686e-05	A2A3R5;P62753	A2A3R5	RPS6	40S ribosomal protein S6	A2A3R5_HUMAN;RS6_HUMAN	1	5.50459	Filtered	Filtered	Filtered	Filtered	Filtered	Filtered	Filtered	Filtered	Filtered	Filtered	Filtered	Filtered	Filtered	Filtered	Filtered	Filtered	Filtered	Filtered	Filtered	Filtered	Filtered	Filtered	Filtered	Filtered	Filtered	Filtered	Filtered	Filtered	Filtered	Filtered	Filtered	Filtered	Filtered	Filtered	Filtered	Filtered	Filtered	Filtered	Filtered	Filtered	Filtered	Filtered
1.3517e-05	A2NJV5	A2NJV5	IGKV2-29	Immunoglobulin kappa variable 2-29	KV229_HUMAN	1	12.5	Filtered	Filtered	Filtered	Filtered	Filtered	Filtered	Filtered	Filtered	Filtered	Filtered	Filtered	Filtered	Filtered	Filtered	Filtered	Filtered	Filtered	Filtered	Filtered	1	Filtered	1	1	Filtered	Filtered	Filtered	Filtered	Filtered	Filtered	Filtered	1	1	Filtered	1	Filtered	Filtered	Filtered	Filtered	Filtered	Filtered	1	Filtered
0.000675927	A6NC48;H0Y8G4;H0Y984;H0Y9Q9;Q10588;Q10588-2	A6NC48	BST1	ADP-ribosyl cyclase/cyclic ADP-ribose hydrolase 2;ADP-ribosyl cyclase/cyclic ADP-ribose hydrolase 2 (Fragment);ADP-ribosyl cyclase/cyclic ADP-ribose hydrolase 2 (Fragment);ADP-ribosyl cyclase/cyclic ADP-ribose hydrolase 2 (Fragment);ADP-ribosyl cyclase/cyclic ADP-ribose hydrolase 2;Isoform 2 of ADP-ribosyl cyclase/cyclic ADP-ribose hydrolase 2	A6NC48_HUMAN;H0Y8G4_HUMAN;H0Y984_HUMAN;H0Y9Q9_HUMAN;BST1_HUMAN;BST1_HUMAN	1	4.8048	Filtered	Filtered	Filtered	Filtered	Filtered	Filtered	Filtered	Filtered	Filtered	Filtered	Filtered	Filtered	Filtered	Filtered	Filtered	Filtered	Filtered	Filtered	Filtered	Filtered	Filtered	Filtered	Filtered	Filtered	Filtered	Filtered	Filtered	Filtered	Filtered	Filtered	Filtered	Filtered	Filtered	Filtered	Filtered	Filtered	Filtered	Filtered	Filtered	1	Filtered	Filtered
0.00123195	A6NHL2;A6NHL2-2	A6NHL2	TUBAL3	Tubulin alpha chain-like 3;Isoform 2 of Tubulin alpha chain-like 3	TBAL3_HUMAN	1	3.81166	Filtered	Filtered	Filtered	Filtered	Filtered	Filtered	Filtered	Filtered	Filtered	Filtered	Filtered	Filtered	Filtered	Filtered	Filtered	Filtered	Filtered	Filtered	Filtered	Filtered	Filtered	Filtered	Filtered	Filtered	Filtered	Filtered	Filtered	Filtered	Filtered	Filtered	Filtered	Filtered	Filtered	Filtered	Filtered	Filtered	Filtered	Filtered	Filtered	Filtered	Filtered	Filtered
0.00125243	A6NIZ1;B7ZB78;E7ESV4;F5GZG1;F5H7Y6;F5H823;P61224;P61224-2;P61224-3;P61224-4	A6NIZ1	;RAP1B;RAP1B;RAP1B;RAP1B;RAP1B;RAP1B;RAP1B;RAP1B;RAP1B	Ras-related protein Rap-1b-like protein;Ras-related protein Rap-1b;Ras-related protein Rap-1b (Fragment);Ras-related protein Rap-1b (Fragment);Ras-related protein Rap-1b;Ras-related protein Rap-1b (Fragment);Ras-related protein Rap-1b;Isoform 2 of Ras-related protein Rap-1b;Isoform 3 of Ras-related protein Rap-1b;Isoform 4 of Ras-related protein Rap-1b	RP1BL_HUMAN;B7ZB78_HUMAN;E7ESV4_HUMAN;F5GZG1_HUMAN;F5H7Y6_HUMAN;F5H823_HUMAN;RAP1B_HUMAN;RAP1B_HUMAN;RAP1B_HUMAN;RAP1B_HUMAN	1	7.06522	Filtered	Filtered	1	Filtered	Filtered	Filtered	Filtered	Filtered	Filtered	Filtered	Filtered	Filtered	Filtered	NaN	Filtered	Filtered	Filtered	Filtered	Filtered	Filtered	Filtered	Filtered	Filtered	NaN	Filtered	Filtered	Filtered	Filtered	Filtered	Filtered	NaN	Filtered	Filtered	Filtered	Filtered	Filtered	Filtered	Filtered	NaN	Filtered	Filtered	Filtered
6.09075e-08	A6PVU8;Q9NNX1;Q9NNX1-2;Q9NNX1-3	A6PVU8	TUFT1	Tuftelin;Tuftelin;Isoform 2 of Tuftelin;Isoform 3 of Tuftelin	A6PVU8_HUMAN;TUFT1_HUMAN;TUFT1_HUMAN;TUFT1_HUMAN	1	6.86567	1	1	1	1	1	1	1	1	1	1	1	1	1	1	1	1	1	1	1	1	1	1	1	1	1	1	1	1	1	1	1	1	1	1	1	1	1	1	1	1	1	1
0.000797077	A6PVX1;H0Y532;Q13228;Q13228-2;Q13228-3;Q13228-4	A6PVX1	SELENBP1	Methanethiol oxidase (Fragment);Methanethiol oxidase (Fragment);Methanethiol oxidase;Isoform 2 of Methanethiol oxidase;Isoform 3 of Methanethiol oxidase;Isoform 4 of Methanethiol oxidase	A6PVX1_HUMAN;H0Y532_HUMAN;SBP1_HUMAN;SBP1_HUMAN;SBP1_HUMAN;SBP1_HUMAN	1	7.45763	Filtered	Filtered	Filtered	Filtered	Filtered	Filtered	Filtered	Filtered	Filtered	Filtered	Filtered	Filtered	Filtered	NaN	Filtered	Filtered	Filtered	Filtered	Filtered	Filtered	Filtered	Filtered	Filtered	Filtered	Filtered	Filtered	Filtered	Filtered	Filtered	Filtered	NaN	Filtered	Filtered	Filtered	Filtered	Filtered	1	Filtered	Filtered	Filtered	Filtered	Filtered
6.48369e-06	A6XND0;A6XND1;P17936;P17936-2	A6XND0	IGFBP3	Insulin-like growth factor-binding protein 3;Insulin-like growth factor binding protein 3 isoform b;Insulin-like growth factor-binding protein 3;Isoform 2 of Insulin-like growth factor-binding protein 3	A6XND0_HUMAN;A6XND1_HUMAN;IBP3_HUMAN;IBP3_HUMAN	9	48.8889	9	9	9	9	9	9	9	9	9	9	9	9	9	9	9	9	9	9	9	9	9	9	9	9	9	9	9	9	9	9	9	9	9	9	9	9	9	9	9	9	9	9
0.000870782	A6XNE0;F2Z349;H0Y4U4;H0Y6A4;P09466;P09466-2;Q5T6T6	A6XNE0	PAEP	Glycodelin;Glycodelin;Glycodelin (Fragment);Glycodelin (Fragment);Glycodelin;Isoform 2 of Glycodelin;Glycodelin (Fragment)	A6XNE0_HUMAN;F2Z349_HUMAN;H0Y4U4_HUMAN;H0Y6A4_HUMAN;PAEP_HUMAN;PAEP_HUMAN;Q5T6T6_HUMAN	1	13.986	Filtered	Filtered	Filtered	Filtered	Filtered	Filtered	Filtered	Filtered	Filtered	Filtered	Filtered	Filtered	Filtered	Filtered	Filtered	Filtered	Filtered	Filtered	Filtered	Filtered	Filtered	Filtered	Filtered	Filtered	Filtered	Filtered	Filtered	Filtered	Filtered	Filtered	Filtered	Filtered	Filtered	Filtered	Filtered	Filtered	Filtered	Filtered	Filtered	Filtered	Filtered	Filtered
0.000319799	A8MTM1;E9PQ63;O75828;P16152;P16152-2	A8MTM1	CBR1;CBR1;CBR3;CBR1;CBR1	Carbonyl reductase [NADPH] 1;Carbonyl reductase [NADPH] 1;Carbonyl reductase [NADPH] 3;Carbonyl reductase [NADPH] 1;Isoform 2 of Carbonyl reductase [NADPH] 1	A8MTM1_HUMAN;E9PQ63_HUMAN;CBR3_HUMAN;CBR1_HUMAN;CBR1_HUMAN	1	5.85586	Filtered	Filtered	Filtered	Filtered	Filtered	Filtered	Filtered	Filtered	Filtered	Filtered	Filtered	Filtered	Filtered	Filtered	Filtered	Filtered	Filtered	Filtered	Filtered	Filtered	Filtered	Filtered	Filtered	Filtered	Filtered	Filtered	Filtered	Filtered	Filtered	Filtered	Filtered	Filtered	Filtered	Filtered	Filtered	Filtered	Filtered	Filtered	Filtered	Filtered	Filtered	Filtered
0.000189608	A8MUD9;P18124	A8MUD9	RPL7	60S ribosomal protein L7	A8MUD9_HUMAN;RL7_HUMAN	2	13.9423	Filtered	Filtered	Filtered	Filtered	Filtered	Filtered	Filtered	Filtered	Filtered	Filtered	Filtered	Filtered	Filtered	Filtered	Filtered	Filtered	Filtered	Filtered	Filtered	Filtered	Filtered	Filtered	Filtered	Filtered	Filtered	Filtered	Filtered	Filtered	Filtered	Filtered	Filtered	Filtered	Filtered	Filtered	Filtered	Filtered	Filtered	Filtered	Filtered	Filtered	Filtered	Filtered
5.96003e-05	A8MUS3;H7BY10;K7EJV9;K7EMA7;K7ERT8;P62750	A8MUS3	RPL23A	60S ribosomal protein L23a;60S ribosomal protein L23a (Fragment);60S ribosomal protein L23a (Fragment);60S ribosomal protein L23a;60S ribosomal protein L23a (Fragment);60S ribosomal protein L23a	A8MUS3_HUMAN;H7BY10_HUMAN;K7EJV9_HUMAN;K7EMA7_HUMAN;K7ERT8_HUMAN;RL23A_HUMAN	2	12.3711	Filtered	Filtered	Filtered	Filtered	Filtered	Filtered	Filtered	Filtered	Filtered	Filtered	Filtered	Filtered	Filtered	Filtered	Filtered	Filtered	Filtered	Filtered	Filtered	Filtered	Filtered	Filtered	Filtered	Filtered	Filtered	Filtered	Filtered	Filtered	Filtered	Filtered	Filtered	Filtered	Filtered	Filtered	Filtered	Filtered	Filtered	Filtered	Filtered	Filtered	Filtered	Filtered
1.13519e-07	B0YIW2;P02656	B0YIW2	APOC3	Apolipoprotein C-III	B0YIW2_HUMAN;APOC3_HUMAN	7	94.8718	7	7	7	7	7	7	7	7	7	7	7	7	7	7	7	7	7	7	7	7	7	7	7	7	7	7	7	7	7	7	7	7	7	7	7	7	7	7	7	7	7	7
8.70728e-05	B1AHC9;P12956	B1AHC9	XRCC6	X-ray repair cross-complementing protein 6	B1AHC9_HUMAN;XRCC6_HUMAN	8	19.8569	Filtered	Filtered	Filtered	Filtered	Filtered	Filtered	Filtered	Filtered	Filtered	Filtered	Filtered	Filtered	Filtered	Filtered	Filtered	Filtered	Filtered	Filtered	Filtered	8	8	Filtered	Filtered	Filtered	Filtered	Filtered	Filtered	Filtered	Filtered	Filtered	Filtered	Filtered	Filtered	Filtered	Filtered	Filtered	Filtered	Filtered	Filtered	Filtered	Filtered	Filtered
7.75777e-06	B1AHL2	B1AHL2	FBLN1	Fibulin-1	B1AHL2_HUMAN	4	13.0374	Filtered	4	4	4	4	4	4	4	4	4	4	4	4	3	Filtered	4	4	4	4	Filtered	4	4	4	4	4	4	4	4	4	4	3	4	4	4	4	4	4	4	4	4	4	4
0.00154637	B1AK85;B1AK87;B1AK88;P47756;P47756-2	B1AK85	CAPZB	F-actin-capping protein subunit beta;F-actin-capping protein subunit beta;F-actin-capping protein subunit beta;F-actin-capping protein subunit beta;Isoform 2 of F-actin-capping protein subunit beta	B1AK85_HUMAN;B1AK87_HUMAN;B1AK88_HUMAN;CAPZB_HUMAN;CAPZB_HUMAN	1	5.38462	Filtered	Filtered	Filtered	Filtered	Filtered	Filtered	Filtered	Filtered	Filtered	Filtered	Filtered	Filtered	Filtered	NaN	Filtered	Filtered	Filtered	Filtered	Filtered	Filtered	Filtered	Filtered	Filtered	NaN	Filtered	Filtered	Filtered	Filtered	Filtered	Filtered	NaN	Filtered	Filtered	Filtered	NaN	NaN	Filtered	Filtered	NaN	Filtered	Filtered	Filtered
9.0032e-05	B1ALD9;Q15063;Q15063-2;Q15063-3;Q15063-4;Q15063-5;Q15063-6;Q15063-7	B1ALD9	POSTN	Periostin;Periostin;Isoform 2 of Periostin;Isoform 3 of Periostin;Isoform 4 of Periostin;Isoform 5 of Periostin;Isoform 6 of Periostin;Isoform 7 of Periostin	B1ALD9_HUMAN;POSTN_HUMAN;POSTN_HUMAN;POSTN_HUMAN;POSTN_HUMAN;POSTN_HUMAN;POSTN_HUMAN;POSTN_HUMAN	7	14.3564	Filtered	7	Filtered	Filtered	Filtered	Filtered	Filtered	Filtered	Filtered	Filtered	7	Filtered	Filtered	Filtered	Filtered	Filtered	Filtered	Filtered	Filtered	Filtered	Filtered	7	7	6	Filtered	7	Filtered	7	7	Filtered	5	7	7	7	Filtered	Filtered	7	Filtered	6	7	7	Filtered
0.000298807	B1B0D4;Q86TH1	B1B0D4	ADAMTSL2	ADAMTS-like protein 2	B1B0D4_HUMAN;ATL2_HUMAN	3	5.28302	Filtered	3	Filtered	3	Filtered	Filtered	3	Filtered	3	Filtered	Filtered	3	3	Filtered	Filtered	Filtered	Filtered	Filtered	Filtered	Filtered	Filtered	Filtered	Filtered	Filtered	3	Filtered	Filtered	Filtered	Filtered	Filtered	Filtered	Filtered	Filtered	Filtered	Filtered	Filtered	3	Filtered	Filtered	Filtered	Filtered	3
2.7759e-05	B2R5W2;G3V2Q1;G3V4C1;P07910;P07910-2	B2R5W2	HNRNPC	Heterogeneous nuclear ribonucleoproteins C1/C2;Heterogeneous nuclear ribonucleoproteins C1/C2;Heterogeneous nuclear ribonucleoproteins C1/C2;Heterogeneous nuclear ribonucleoproteins C1/C2;Isoform C1 of Heterogeneous nuclear ribonucleoproteins C1/C2	B2R5W2_HUMAN;G3V2Q1_HUMAN;G3V4C1_HUMAN;HNRPC_HUMAN;HNRPC_HUMAN	7	28.2759	Filtered	Filtered	Filtered	Filtered	Filtered	Filtered	Filtered	Filtered	Filtered	Filtered	Filtered	Filtered	Filtered	Filtered	Filtered	Filtered	Filtered	Filtered	Filtered	Filtered	Filtered	Filtered	Filtered	Filtered	Filtered	Filtered	Filtered	Filtered	Filtered	Filtered	Filtered	Filtered	Filtered	Filtered	Filtered	Filtered	Filtered	Filtered	Filtered	Filtered	Filtered	Filtered
4.65697e-05	B4DUR8;P49368;P49368-2	B4DUR8	CCT3	T-complex protein 1 subunit gamma;T-complex protein 1 subunit gamma;Isoform 2 of T-complex protein 1 subunit gamma	B4DUR8_HUMAN;TCPG_HUMAN;TCPG_HUMAN	3	6.4	Filtered	Filtered	Filtered	Filtered	Filtered	Filtered	Filtered	Filtered	Filtered	Filtered	Filtered	Filtered	Filtered	Filtered	Filtered	Filtered	Filtered	Filtered	Filtered	Filtered	Filtered	Filtered	Filtered	Filtered	Filtered	Filtered	Filtered	Filtered	Filtered	Filtered	Filtered	Filtered	Filtered	Filtered	Filtered	Filtered	Filtered	Filtered	Filtered	Filtered	Filtered	Filtered
2.31298e-06	B4DV12;F5GXK7;F5GYU3;F5H265;F5H2Z3;F5H388;F5H6Q2;F5H747;J3QKN0;J3QS39;J3QTR3;P0CG47;P0CG48;P62979;P62987;Q5PY61;Q96C32	B4DV12	UBB;UBC;UBC;UBC;UBC;UBC;UBC;UBC;UBB;UBB;RPS27A;UBB;UBC;RPS27A;UBA52;UBC;UBC	Polyubiquitin-B;Polyubiquitin-C (Fragment);Polyubiquitin-C (Fragment);Polyubiquitin-C (Fragment);Polyubiquitin-C (Fragment);Polyubiquitin-C (Fragment);Polyubiquitin-C (Fragment);Polyubiquitin-C (Fragment);Polyubiquitin-B (Fragment);Polyubiquitin-B (Fragment);Ubiquitin-40S ribosomal protein S27a (Fragment);Polyubiquitin-B;Polyubiquitin-C;Ubiquitin-40S ribosomal protein S27a;Ubiquitin-60S ribosomal…	B4DV12_HUMAN;F5GXK7_HUMAN;F5GYU3_HUMAN;F5H265_HUMAN;F5H2Z3_HUMAN;F5H388_HUMAN;F5H6Q2_HUMAN;F5H747_HUMAN;J3QKN0_HUMAN;J3QS39_HUMAN;J3QTR3_HUMAN;UBB_HUMAN;UBC_HUMAN;RS27A_HUMAN;RL40_HUMAN;Q5PY61_HUMAN;Q96C32_HUMAN	3	22.2222	Filtered	4	4	Filtered	Filtered	Filtered	4	4	Filtered	4	4	Filtered	Filtered	Filtered	4	Filtered	4	4	4	4	4	Filtered	4	4	4	4	Filtered	4	4	4	4	4	4	4	Filtered	4	4	4	4	4	4	4
1.22168e-05	B4DY09;Q12905	B4DY09	ILF2	Interleukin enhancer-binding factor 2	B4DY09_HUMAN;ILF2_HUMAN	5	19.8864	Filtered	Filtered	Filtered	Filtered	Filtered	Filtered	Filtered	Filtered	Filtered	Filtered	Filtered	Filtered	Filtered	Filtered	Filtered	Filtered	Filtered	Filtered	Filtered	Filtered	Filtered	Filtered	Filtered	Filtered	Filtered	Filtered	Filtered	Filtered	Filtered	Filtered	Filtered	Filtered	Filtered	Filtered	Filtered	Filtered	Filtered	Filtered	Filtered	Filtered	Filtered	Filtered
6.09075e-08	B4E1Z4	B4E1Z4		cDNA FLJ55673, highly similar to Complement factor B	B4E1Z4_HUMAN	74	93.5229	74	74	74	74	74	74	74	74	74	74	74	74	74	72	74	74	74	74	74	74	74	74	74	69	74	74	74	74	74	74	72	74	74	74	71	73	74	74	69	74	74	74
0.00178798	B5MC59;P35244	B5MC59	RPA3	Replication protein A 14 kDa subunit	B5MC59_HUMAN;RFA3_HUMAN	1	20.7317	Filtered	Filtered	Filtered	Filtered	Filtered	Filtered	Filtered	Filtered	Filtered	Filtered	Filtered	Filtered	Filtered	Filtered	Filtered	Filtered	Filtered	Filtered	Filtered	Filtered	Filtered	Filtered	Filtered	Filtered	Filtered	Filtered	Filtered	Filtered	Filtered	Filtered	Filtered	Filtered	Filtered	Filtered	Filtered	Filtered	Filtered	Filtered	Filtered	Filtered	Filtered	Filtered
5.48897e-05	B5MDF5;F5H018;J3KQE5;P62826	B5MDF5	RAN	GTP-binding nuclear protein Ran;GTP-binding nuclear protein Ran (Fragment);GTP-binding nuclear protein Ran (Fragment);GTP-binding nuclear protein Ran	B5MDF5_HUMAN;F5H018_HUMAN;J3KQE5_HUMAN;RAN_HUMAN	3	14.5923	Filtered	Filtered	Filtered	Filtered	Filtered	Filtered	Filtered	Filtered	Filtered	Filtered	3	Filtered	Filtered	Filtered	3	Filtered	3	Filtered	3	3	3	Filtered	3	Filtered	Filtered	Filtered	Filtered	Filtered	Filtered	Filtered	Filtered	Filtered	Filtered	Filtered	Filtered	Filtered	3	Filtered	Filtered	Filtered	Filtered	Filtered
5.87347e-06	B7WNR0	B7WNR0	ALB	Serum albumin	B7WNR0_HUMAN	1	1.82186	Filtered	Filtered	Filtered	Filtered	Filtered	Filtered	1	Filtered	Filtered	1	1	Filtered	1	1	1	1	1	Filtered	Filtered	1	1	1	1	1	1	1	1	1	1	Filtered	Filtered	1	1	1	Filtered	1	Filtered	1	1	1	1	1
0.000260037	B7Z4C8;B7Z4E3;C9JU56;H7C2W9;P62899;P62899-2;P62899-3	B7Z4C8	RPL31	60S ribosomal protein L31;60S ribosomal protein L31;60S ribosomal protein L31 (Fragment);60S ribosomal protein L31 (Fragment);60S ribosomal protein L31;Isoform 2 of 60S ribosomal protein L31;Isoform 3 of 60S ribosomal protein L31	B7Z4C8_HUMAN;B7Z4E3_HUMAN;C9JU56_HUMAN;H7C2W9_HUMAN;RL31_HUMAN;RL31_HUMAN;RL31_HUMAN	1	10.7692	Filtered	Filtered	Filtered	Filtered	Filtered	Filtered	Filtered	Filtered	Filtered	Filtered	Filtered	Filtered	Filtered	NaN	Filtered	Filtered	Filtered	Filtered	Filtered	Filtered	Filtered	Filtered	Filtered	NaN	Filtered	Filtered	Filtered	Filtered	NaN	Filtered	NaN	Filtered	Filtered	Filtered	NaN	NaN	Filtered	Filtered	NaN	Filtered	Filtered	Filtered
0.0015032	B7Z4L4;P04843	B7Z4L4	RPN1	Dolichyl-diphosphooligosaccharide--protein glycosyltransferase subunit 1	B7Z4L4_HUMAN;RPN1_HUMAN	1	3.90805	Filtered	Filtered	Filtered	Filtered	Filtered	Filtered	Filtered	Filtered	Filtered	Filtered	Filtered	Filtered	Filtered	Filtered	Filtered	Filtered	Filtered	Filtered	Filtered	Filtered	Filtered	Filtered	Filtered	Filtered	Filtered	Filtered	Filtered	Filtered	Filtered	Filtered	Filtered	Filtered	Filtered	Filtered	Filtered	Filtered	Filtered	Filtered	Filtered	Filtered	Filtered	Filtered
0.000972129	B7Z645;O60506;O60506-2;O60506-3;O60506-4	B7Z645	SYNCRIP	Heterogeneous nuclear ribonucleoprotein Q;Heterogeneous nuclear ribonucleoprotein Q;Isoform 2 of Heterogeneous nuclear ribonucleoprotein Q;Isoform 3 of Heterogeneous nuclear ribonucleoprotein Q;Isoform 4 of Heterogeneous nuclear ribonucleoprotein Q	B7Z645_HUMAN;HNRPQ_HUMAN;HNRPQ_HUMAN;HNRPQ_HUMAN;HNRPQ_HUMAN	1	3.66379	Filtered	Filtered	Filtered	Filtered	Filtered	Filtered	Filtered	Filtered	Filtered	Filtered	Filtered	Filtered	Filtered	Filtered	Filtered	Filtered	Filtered	Filtered	Filtered	Filtered	Filtered	Filtered	Filtered	Filtered	Filtered	Filtered	Filtered	Filtered	Filtered	Filtered	Filtered	Filtered	Filtered	Filtered	Filtered	Filtered	Filtered	Filtered	Filtered	Filtered	Filtered	Filtered
0.000296343	B7Z6Z4;F8VPF3;F8W1R7;G3V1V0;G8JLA2;J3KND3;P60660;P60660-2	B7Z6Z4	MYL6	Myosin light polypeptide 6;Myosin light polypeptide 6 (Fragment);Myosin light polypeptide 6;Myosin light polypeptide 6;Myosin light polypeptide 6;Myosin light polypeptide 6;Myosin light polypeptide 6;Isoform Smooth muscle of Myosin light polypeptide 6	B7Z6Z4_HUMAN;F8VPF3_HUMAN;F8W1R7_HUMAN;G3V1V0_HUMAN;G8JLA2_HUMAN;J3KND3_HUMAN;MYL6_HUMAN;MYL6_HUMAN	3	17.6471	Filtered	Filtered	3	Filtered	Filtered	Filtered	Filtered	Filtered	Filtered	Filtered	Filtered	Filtered	Filtered	Filtered	Filtered	Filtered	Filtered	Filtered	Filtered	Filtered	Filtered	Filtered	Filtered	Filtered	Filtered	Filtered	Filtered	Filtered	Filtered	Filtered	Filtered	Filtered	Filtered	Filtered	Filtered	Filtered	Filtered	Filtered	Filtered	Filtered	Filtered	Filtered
0.00127681	B7Z7P8;P62495;P62495-2	B7Z7P8	ETF1	Eukaryotic peptide chain release factor subunit 1;Eukaryotic peptide chain release factor subunit 1;Isoform 2 of Eukaryotic peptide chain release factor subunit 1	B7Z7P8_HUMAN;ERF1_HUMAN;ERF1_HUMAN	1	2.83688	Filtered	Filtered	Filtered	Filtered	Filtered	Filtered	Filtered	Filtered	Filtered	Filtered	Filtered	Filtered	Filtered	Filtered	Filtered	Filtered	Filtered	Filtered	Filtered	Filtered	Filtered	Filtered	Filtered	Filtered	Filtered	Filtered	Filtered	Filtered	Filtered	Filtered	Filtered	Filtered	Filtered	Filtered	Filtered	Filtered	Filtered	Filtered	Filtered	Filtered	Filtered	Filtered
6.38933e-05	B7Z9C2;F5H4R6;F8VUX1;F8VV59;F8VXI6;F8VY35;F8W020;F8W0J6;F8W118;F8W543;H0YH88;H0YHC3;H0YIV4;P55209;P55209-2;P55209-3	B7Z9C2	NAP1L1	Nucleosome assembly protein 1-like 1;Nucleosome assembly protein 1-like 1;Nucleosome assembly protein 1-like 1 (Fragment);Nucleosome assembly protein 1-like 1;Nucleosome assembly protein 1-like 1 (Fragment);Nucleosome assembly protein 1-like 1 (Fragment);Nucleosome assembly protein 1-like 1 (Fragment);Nucleosome assembly protein 1-like 1;Nucleosome assembly protein 1-like 1 (Fragment);Nucleosome …	B7Z9C2_HUMAN;F5H4R6_HUMAN;F8VUX1_HUMAN;F8VV59_HUMAN;F8VXI6_HUMAN;F8VY35_HUMAN;F8W020_HUMAN;F8W0J6_HUMAN;F8W118_HUMAN;F8W543_HUMAN;H0YH88_HUMAN;H0YHC3_HUMAN;H0YIV4_HUMAN;NP1L1_HUMAN;NP1L1_HUMAN;NP1L1_HUMAN	2	8.30946	Filtered	Filtered	Filtered	Filtered	Filtered	Filtered	Filtered	Filtered	Filtered	Filtered	Filtered	Filtered	Filtered	Filtered	Filtered	Filtered	Filtered	Filtered	Filtered	Filtered	Filtered	Filtered	Filtered	Filtered	Filtered	Filtered	Filtered	Filtered	Filtered	Filtered	Filtered	Filtered	Filtered	Filtered	Filtered	Filtered	Filtered	Filtered	Filtered	Filtered	Filtered	Filtered
0.000552337	B7ZAR1;E9PCA1;P48643	B7ZAR1	CCT5	T-complex protein 1 subunit epsilon	B7ZAR1_HUMAN;E9PCA1_HUMAN;TCPE_HUMAN	3	12.5249	Filtered	Filtered	Filtered	Filtered	Filtered	Filtered	Filtered	Filtered	Filtered	Filtered	Filtered	Filtered	Filtered	Filtered	Filtered	Filtered	Filtered	Filtered	Filtered	Filtered	3	3	Filtered	Filtered	Filtered	Filtered	Filtered	Filtered	Filtered	Filtered	Filtered	Filtered	Filtered	Filtered	Filtered	Filtered	Filtered	Filtered	Filtered	Filtered	Filtered	Filtered
0.000183044	B7ZBC8;O75449;O75449-2;Q9BW62	B7ZBC8	KATNA1;KATNA1;KATNA1;KATNAL1	Katanin p60 ATPase-containing subunit A1 (Fragment);Katanin p60 ATPase-containing subunit A1;Isoform 2 of Katanin p60 ATPase-containing subunit A1;Katanin p60 ATPase-containing subunit A-like 1	B7ZBC8_HUMAN;KTNA1_HUMAN;KTNA1_HUMAN;KATL1_HUMAN	1	4.28571	Filtered	Filtered	Filtered	1	Filtered	Filtered	Filtered	Filtered	Filtered	Filtered	Filtered	Filtered	Filtered	Filtered	Filtered	Filtered	Filtered	Filtered	Filtered	Filtered	Filtered	Filtered	Filtered	Filtered	Filtered	Filtered	Filtered	Filtered	Filtered	Filtered	Filtered	Filtered	Filtered	Filtered	Filtered	Filtered	Filtered	Filtered	Filtered	Filtered	Filtered	Filtered
5.42373e-06	B7ZKJ8	B7ZKJ8	ITIH4	ITIH4 protein	B7ZKJ8_HUMAN	2	3.1016	2	2	2	2	2	2	2	2	2	2	2	2	2	2	2	2	2	2	2	2	2	2	2	2	2	2	2	2	2	2	2	2	2	2	2	2	2	2	2	2	2	2
0.000579025	B8ZZA1;B8ZZQ6;B8ZZW7;H7C2N1;P06454;P06454-2	B8ZZA1	PTMA	Prothymosin alpha;Prothymosin alpha;Prothymosin alpha;Prothymosin alpha (Fragment);Prothymosin alpha;Isoform 2 of Prothymosin alpha	B8ZZA1_HUMAN;B8ZZQ6_HUMAN;B8ZZW7_HUMAN;H7C2N1_HUMAN;PTMA_HUMAN;PTMA_HUMAN	1	9.92366	Filtered	Filtered	Filtered	Filtered	Filtered	Filtered	Filtered	Filtered	Filtered	Filtered	Filtered	Filtered	Filtered	Filtered	Filtered	Filtered	Filtered	Filtered	Filtered	Filtered	Filtered	Filtered	Filtered	Filtered	Filtered	Filtered	Filtered	Filtered	Filtered	Filtered	Filtered	Filtered	Filtered	Filtered	Filtered	Filtered	Filtered	Filtered	Filtered	Filtered	Filtered	Filtered
0.000142257	B9ZVP7;C9JD32;J3KT29;P62829	B9ZVP7	RPL23	60S ribosomal protein L23;60S ribosomal protein L23 (Fragment);60S ribosomal protein L23;60S ribosomal protein L23	B9ZVP7_HUMAN;C9JD32_HUMAN;J3KT29_HUMAN;RL23_HUMAN	1	13.1579	Filtered	Filtered	Filtered	Filtered	Filtered	Filtered	Filtered	Filtered	Filtered	Filtered	Filtered	Filtered	Filtered	Filtered	Filtered	Filtered	Filtered	Filtered	Filtered	Filtered	Filtered	Filtered	Filtered	Filtered	Filtered	Filtered	Filtered	Filtered	Filtered	Filtered	Filtered	Filtered	Filtered	Filtered	Filtered	Filtered	Filtered	Filtered	Filtered	Filtered	Filtered	Filtered
0.000275928	C9IZD3;Q68EM7;Q68EM7-2;Q68EM7-4;Q68EM7-5;Q68EM7-6	C9IZD3	ARHGAP17	Rho GTPase-activating protein 17 (Fragment);Rho GTPase-activating protein 17;Isoform 2 of Rho GTPase-activating protein 17;Isoform 4 of Rho GTPase-activating protein 17;Isoform 5 of Rho GTPase-activating protein 17;Isoform 6 of Rho GTPase-activating protein 17	C9IZD3_HUMAN;RHG17_HUMAN;RHG17_HUMAN;RHG17_HUMAN;RHG17_HUMAN;RHG17_HUMAN	1	6.16114	Filtered	Filtered	1	1	Filtered	Filtered	Filtered	Filtered	1	Filtered	1	Filtered	1	1	1	Filtered	Filtered	Filtered	Filtered	Filtered	1	1	1	1	Filtered	Filtered	Filtered	Filtered	1	1	Filtered	1	Filtered	1	Filtered	Filtered	Filtered	Filtered	Filtered	1	Filtered	Filtered
9.31098e-06	C9IZP8	C9IZP8	C1S	Complement C1s subcomponent (Fragment)	C9IZP8_HUMAN	1	16.5049	1	1	1	1	1	1	1	1	1	1	Filtered	1	1	1	1	1	1	1	1	1	1	1	1	Filtered	1	1	1	1	1	1	1	1	1	1	Filtered	1	1	1	Filtered	1	1	1
0.000106106	C9J0J0;Q96EE4	C9J0J0	CCDC126	Coiled-coil domain-containing protein 126 (Fragment);Coiled-coil domain-containing protein 126	C9J0J0_HUMAN;CC126_HUMAN	1	10.9091	1	Filtered	1	1	Filtered	1	1	Filtered	1	1	1	1	1	Filtered	1	1	1	Filtered	1	1	1	1	1	1	1	1	1	1	1	Filtered	1	Filtered	1	1	Filtered	Filtered	1	Filtered	1	1	1	Filtered
0.000599311	C9J3R0;C9JMJ4;C9JQZ4;C9JRH2;C9JW69;P18754;P18754-2	C9J3R0	RCC1	Regulator of chromosome condensation (Fragment);Regulator of chromosome condensation (Fragment);Regulator of chromosome condensation (Fragment);Regulator of chromosome condensation (Fragment);Regulator of chromosome condensation (Fragment);Regulator of chromosome condensation;Isoform 2 of Regulator of chromosome condensation	C9J3R0_HUMAN;C9JMJ4_HUMAN;C9JQZ4_HUMAN;C9JRH2_HUMAN;C9JW69_HUMAN;RCC1_HUMAN;RCC1_HUMAN	1	7.19697	Filtered	Filtered	Filtered	Filtered	Filtered	Filtered	Filtered	Filtered	Filtered	Filtered	Filtered	Filtered	Filtered	Filtered	Filtered	Filtered	Filtered	Filtered	Filtered	Filtered	Filtered	Filtered	Filtered	Filtered	Filtered	Filtered	Filtered	Filtered	Filtered	Filtered	Filtered	Filtered	Filtered	Filtered	Filtered	Filtered	Filtered	Filtered	Filtered	Filtered	Filtered	Filtered
0.0011591	C9J634;F8WF02;P11177;P11177-2;P11177-3	C9J634	PDHB	Pyruvate dehydrogenase E1 component subunit beta;Pyruvate dehydrogenase E1 component subunit beta;Pyruvate dehydrogenase E1 component subunit beta, mitochondrial;Isoform 2 of Pyruvate dehydrogenase E1 component subunit beta, mitochondrial;Isoform 3 of Pyruvate dehydrogenase E1 component subunit beta, mitochondrial	C9J634_HUMAN;F8WF02_HUMAN;ODPB_HUMAN;ODPB_HUMAN;ODPB_HUMAN	1	4.57143	Filtered	Filtered	Filtered	Filtered	Filtered	Filtered	Filtered	Filtered	Filtered	Filtered	Filtered	Filtered	Filtered	NaN	Filtered	Filtered	Filtered	Filtered	Filtered	Filtered	Filtered	Filtered	Filtered	NaN	Filtered	Filtered	Filtered	Filtered	Filtered	Filtered	NaN	Filtered	Filtered	Filtered	NaN	Filtered	Filtered	Filtered	NaN	Filtered	Filtered	Filtered
0.00045293	C9J6B6;C9JF13;E7EUU4;E7EX73;E9PGM1;Q04637;Q04637-3;Q04637-4;Q04637-5;Q04637-6;Q04637-7;Q04637-8;Q04637-9	C9J6B6	EIF4G1	Eukaryotic translation initiation factor 4 gamma 1 (Fragment);Eukaryotic translation initiation factor 4 gamma 1 (Fragment);Eukaryotic translation initiation factor 4 gamma 1;Eukaryotic translation initiation factor 4 gamma 1;Eukaryotic translation initiation factor 4 gamma 1;Eukaryotic translation initiation factor 4 gamma 1;Isoform B of Eukaryotic translation initiation factor 4 gamma 1;Isoform…	C9J6B6_HUMAN;C9JF13_HUMAN;E7EUU4_HUMAN;E7EX73_HUMAN;E9PGM1_HUMAN;IF4G1_HUMAN;IF4G1_HUMAN;IF4G1_HUMAN;IF4G1_HUMAN;IF4G1_HUMAN;IF4G1_HUMAN;IF4G1_HUMAN;IF4G1_HUMAN	1	1.4531	Filtered	Filtered	Filtered	Filtered	Filtered	Filtered	Filtered	Filtered	Filtered	Filtered	Filtered	Filtered	Filtered	Filtered	Filtered	Filtered	Filtered	Filtered	Filtered	Filtered	Filtered	Filtered	Filtered	Filtered	Filtered	Filtered	Filtered	Filtered	Filtered	Filtered	Filtered	Filtered	Filtered	Filtered	Filtered	Filtered	Filtered	Filtered	Filtered	Filtered	Filtered	Filtered
0.000955158	C9J7S3;C9JLC1;P14868;P14868-2	C9J7S3	DARS1;DARS1;DARS;DARS	Aspartyl-tRNA synthetase 1 (Fragment);Aspartyl-tRNA synthetase 1 (Fragment);Aspartate--tRNA ligase, cytoplasmic;Isoform 2 of Aspartate--tRNA ligase, cytoplasmic	C9J7S3_HUMAN;C9JLC1_HUMAN;SYDC_HUMAN;SYDC_HUMAN	1	11.4286	Filtered	Filtered	Filtered	Filtered	Filtered	Filtered	Filtered	Filtered	Filtered	Filtered	Filtered	Filtered	Filtered	Filtered	Filtered	Filtered	Filtered	Filtered	Filtered	Filtered	Filtered	Filtered	Filtered	Filtered	Filtered	Filtered	Filtered	Filtered	Filtered	Filtered	Filtered	Filtered	Filtered	Filtered	Filtered	Filtered	Filtered	Filtered	Filtered	Filtered	Filtered	Filtered
0.00070279	C9J8M6;P33993;P33993-2;P33993-3	C9J8M6	MCM7	DNA replication licensing factor MCM7 (Fragment);DNA replication licensing factor MCM7;Isoform 2 of DNA replication licensing factor MCM7;Isoform 3 of DNA replication licensing factor MCM7	C9J8M6_HUMAN;MCM7_HUMAN;MCM7_HUMAN;MCM7_HUMAN	1	10.3825	Filtered	Filtered	Filtered	Filtered	Filtered	Filtered	Filtered	Filtered	Filtered	Filtered	Filtered	Filtered	Filtered	Filtered	Filtered	Filtered	Filtered	Filtered	Filtered	Filtered	Filtered	Filtered	Filtered	Filtered	Filtered	Filtered	Filtered	Filtered	Filtered	Filtered	Filtered	Filtered	Filtered	Filtered	Filtered	Filtered	Filtered	Filtered	Filtered	Filtered	Filtered	Filtered
3.18426e-06	C9J8S2;Q99969	C9J8S2	RARRES2	Retinoic acid receptor responder protein 2 (Fragment);Retinoic acid receptor responder protein 2	C9J8S2_HUMAN;RARR2_HUMAN	1	7.54717	1	1	1	1	Filtered	Filtered	1	1	1	1	1	1	1	Filtered	1	1	1	1	Filtered	1	Filtered	1	1	1	1	1	1	1	1	1	1	Filtered	1	1	1	1	1	1	1	1	1	1
8.61339e-07	C9JB55	C9JB55	TF	Serotransferrin (Fragment)	C9JB55_HUMAN	1	20	1	1	1	1	1	1	1	1	1	1	1	1	1	1	1	1	1	1	1	1	1	1	1	1	1	1	1	1	1	1	1	1	1	1	1	1	1	1	1	1	1	1
0.00051532	C9JD84;E7EV71;Q14766;Q14766-2;Q14766-3;Q14766-4;Q14766-5	C9JD84	LTBP1	Latent-transforming growth factor beta-binding protein 1;Latent-transforming growth factor beta-binding protein 1;Latent-transforming growth factor beta-binding protein 1;Isoform Short of Latent-transforming growth factor beta-binding protein 1;Isoform 3 of Latent-transforming growth factor beta-binding protein 1;Isoform 4 of Latent-transforming growth factor beta-binding protein 1;Isoform 5 of L…	C9JD84_HUMAN;E7EV71_HUMAN;LTBP1_HUMAN;LTBP1_HUMAN;LTBP1_HUMAN;LTBP1_HUMAN;LTBP1_HUMAN	2	2.68657	Filtered	Filtered	Filtered	Filtered	Filtered	Filtered	Filtered	Filtered	Filtered	Filtered	Filtered	Filtered	Filtered	Filtered	Filtered	Filtered	Filtered	Filtered	Filtered	Filtered	Filtered	Filtered	Filtered	Filtered	Filtered	Filtered	Filtered	Filtered	Filtered	Filtered	Filtered	Filtered	2	Filtered	Filtered	Filtered	2	Filtered	Filtered	Filtered	Filtered	2
1.82616e-05	C9JDM3;C9JJ34;F6WQW2;P43487;P43487-2	C9JDM3	RANBP1	Ran-specific GTPase-activating protein (Fragment);Ran-specific GTPase-activating protein (Fragment);Ran-specific GTPase-activating protein;Ran-specific GTPase-activating protein;Isoform 2 of Ran-specific GTPase-activating protein	C9JDM3_HUMAN;C9JJ34_HUMAN;F6WQW2_HUMAN;RANG_HUMAN;RANG_HUMAN	2	13.3333	Filtered	Filtered	Filtered	Filtered	Filtered	Filtered	Filtered	Filtered	Filtered	Filtered	Filtered	Filtered	Filtered	Filtered	Filtered	Filtered	Filtered	Filtered	Filtered	Filtered	Filtered	Filtered	Filtered	Filtered	Filtered	Filtered	Filtered	Filtered	Filtered	Filtered	Filtered	Filtered	Filtered	Filtered	Filtered	Filtered	Filtered	Filtered	Filtered	Filtered	Filtered	Filtered
7.62217e-06	C9JEE0	C9JEE0	IGLL1	Immunoglobulin lambda-like polypeptide 1 (Fragment)	C9JEE0_HUMAN	1	3.88889	Filtered	Filtered	Filtered	1	Filtered	Filtered	Filtered	Filtered	Filtered	1	1	Filtered	Filtered	Filtered	1	1	1	1	1	1	1	1	1	1	Filtered	1	1	1	1	Filtered	1	1	1	Filtered	Filtered	1	1	1	1	1	1	1
2.20572e-07	C9JF17;P05090	C9JF17	APOD	Apolipoprotein D (Fragment);Apolipoprotein D	C9JF17_HUMAN;APOD_HUMAN	10	62.3256	10	10	10	10	10	10	10	10	10	10	10	10	10	9	10	10	10	10	10	10	10	10	10	10	10	10	10	10	10	10	9	10	10	10	10	10	10	10	10	10	10	10
0.00114637	C9JFR7;P99999	C9JFR7	CYCS	Cytochrome c (Fragment);Cytochrome c	C9JFR7_HUMAN;CYC_HUMAN	1	16.8317	Filtered	Filtered	Filtered	Filtered	Filtered	Filtered	Filtered	Filtered	Filtered	Filtered	Filtered	Filtered	Filtered	Filtered	Filtered	Filtered	Filtered	Filtered	Filtered	Filtered	Filtered	Filtered	Filtered	Filtered	Filtered	Filtered	Filtered	Filtered	Filtered	Filtered	Filtered	Filtered	Filtered	Filtered	Filtered	Filtered	Filtered	Filtered	Filtered	Filtered	Filtered	Filtered
6.86971e-05	C9JGI3;P19971;P19971-2	C9JGI3	TYMP	Thymidine phosphorylase (Fragment);Thymidine phosphorylase;Isoform 2 of Thymidine phosphorylase	C9JGI3_HUMAN;TYPH_HUMAN;TYPH_HUMAN	5	16.8539	Filtered	Filtered	Filtered	Filtered	Filtered	Filtered	Filtered	Filtered	Filtered	Filtered	Filtered	Filtered	Filtered	Filtered	Filtered	Filtered	Filtered	Filtered	Filtered	Filtered	Filtered	Filtered	Filtered	Filtered	Filtered	5	Filtered	Filtered	Filtered	Filtered	Filtered	Filtered	Filtered	Filtered	Filtered	Filtered	Filtered	Filtered	Filtered	Filtered	Filtered	Filtered
2.07445e-05	C9JHR8;F5GZZ9;Q86VB7;Q86VB7-2;Q86VB7-3;Q86VB7-4	C9JHR8	CD163	Scavenger receptor cysteine-rich type 1 protein M130;Scavenger receptor cysteine-rich type 1 protein M130;Scavenger receptor cysteine-rich type 1 protein M130;Isoform 2 of Scavenger receptor cysteine-rich type 1 protein M130;Isoform 3 of Scavenger receptor cysteine-rich type 1 protein M130;Isoform 4 of Scavenger receptor cysteine-rich type 1 protein M130	C9JHR8_HUMAN;F5GZZ9_HUMAN;C163A_HUMAN;C163A_HUMAN;C163A_HUMAN;C163A_HUMAN	16	23.1369	Filtered	16	16	16	16	16	16	16	16	Filtered	16	16	16	14	16	Filtered	16	16	16	16	16	16	16	14	16	16	16	16	15	16	14	16	16	16	14	15	16	16	14	16	16	16
0.0011721	C9JI87;P21796	C9JI87	VDAC1	Voltage-dependent anion-selective channel protein 1 (Fragment);Voltage-dependent anion-selective channel protein 1	C9JI87_HUMAN;VDAC1_HUMAN	1	7.10383	Filtered	Filtered	Filtered	Filtered	Filtered	Filtered	Filtered	Filtered	Filtered	Filtered	Filtered	Filtered	Filtered	Filtered	Filtered	Filtered	Filtered	Filtered	Filtered	Filtered	Filtered	Filtered	Filtered	Filtered	Filtered	Filtered	Filtered	Filtered	Filtered	Filtered	Filtered	Filtered	Filtered	Filtered	Filtered	Filtered	Filtered	Filtered	Filtered	Filtered	Filtered	Filtered
0.00128985	C9JIR1;P43358	C9JIR1	MAGEA4	Melanoma-associated antigen 4 (Fragment);Melanoma-associated antigen 4	C9JIR1_HUMAN;MAGA4_HUMAN	1	14.9378	Filtered	Filtered	Filtered	Filtered	Filtered	Filtered	Filtered	Filtered	Filtered	Filtered	Filtered	Filtered	Filtered	Filtered	Filtered	Filtered	Filtered	Filtered	Filtered	Filtered	Filtered	Filtered	Filtered	Filtered	Filtered	Filtered	Filtered	Filtered	Filtered	Filtered	Filtered	Filtered	Filtered	Filtered	Filtered	Filtered	Filtered	Filtered	Filtered	Filtered	Filtered	Filtered
0.00749092	C9JKV3;C9JQ14;C9JT76;P10646;P10646-2	C9JKV3	TFPI	Tissue factor pathway inhibitor (Fragment);Tissue factor pathway inhibitor (Fragment);Tissue factor pathway inhibitor (Fragment);Tissue factor pathway inhibitor;Isoform Beta of Tissue factor pathway inhibitor	C9JKV3_HUMAN;C9JQ14_HUMAN;C9JT76_HUMAN;TFPI1_HUMAN;TFPI1_HUMAN	1	4.18605	Filtered	Filtered	1	Filtered	Filtered	Filtered	Filtered	Filtered	Filtered	Filtered	Filtered	1	Filtered	Filtered	Filtered	Filtered	Filtered	Filtered	Filtered	Filtered	Filtered	Filtered	Filtered	Filtered	Filtered	Filtered	Filtered	Filtered	Filtered	Filtered	Filtered	Filtered	Filtered	Filtered	Filtered	Filtered	Filtered	Filtered	Filtered	Filtered	Filtered	Filtered
0.000589876	C9JLU1;P52434;P52434-3;P52434-4	C9JLU1	POLR2H	DNA-directed RNA polymerases I, II, and III subunit RPABC3 (Fragment);DNA-directed RNA polymerases I, II, and III subunit RPABC3;Isoform 3 of DNA-directed RNA polymerases I, II, and III subunit RPABC3;Isoform 4 of DNA-directed RNA polymerases I, II, and III subunit RPABC3	C9JLU1_HUMAN;RPAB3_HUMAN;RPAB3_HUMAN;RPAB3_HUMAN	1	8.78378	Filtered	Filtered	Filtered	Filtered	Filtered	Filtered	Filtered	Filtered	Filtered	Filtered	Filtered	Filtered	Filtered	Filtered	Filtered	Filtered	Filtered	Filtered	Filtered	Filtered	Filtered	Filtered	Filtered	Filtered	Filtered	Filtered	Filtered	Filtered	Filtered	Filtered	Filtered	Filtered	Filtered	Filtered	Filtered	Filtered	Filtered	Filtered	Filtered	Filtered	Filtered	Filtered
0.000946783	C9JNW5;C9JXB8;P83731	C9JNW5	RPL24	60S ribosomal protein L24	C9JNW5_HUMAN;C9JXB8_HUMAN;RL24_HUMAN	1	8.66667	Filtered	Filtered	Filtered	Filtered	Filtered	Filtered	Filtered	Filtered	Filtered	Filtered	Filtered	Filtered	Filtered	Filtered	Filtered	Filtered	Filtered	Filtered	Filtered	Filtered	Filtered	Filtered	Filtered	Filtered	Filtered	Filtered	Filtered	Filtered	Filtered	Filtered	Filtered	Filtered	Filtered	Filtered	Filtered	Filtered	Filtered	Filtered	Filtered	Filtered	Filtered	Filtered
6.8363e-05	C9JPM4;P18085	C9JPM4	ARF4	ADP-ribosylation factor 4 (Fragment);ADP-ribosylation factor 4	C9JPM4_HUMAN;ARF4_HUMAN	4	47.2441	Filtered	Filtered	Filtered	Filtered	Filtered	Filtered	Filtered	Filtered	Filtered	Filtered	Filtered	Filtered	Filtered	Filtered	Filtered	Filtered	Filtered	Filtered	Filtered	Filtered	Filtered	Filtered	Filtered	Filtered	Filtered	Filtered	Filtered	Filtered	Filtered	Filtered	Filtered	Filtered	Filtered	Filtered	Filtered	Filtered	Filtered	Filtered	Filtered	Filtered	Filtered	Filtered
1.86397e-07	C9JPQ9;C9JU00	C9JPQ9	FGG	Fibrinogen gamma chain (Fragment)	C9JPQ9_HUMAN;C9JU00_HUMAN	1	6.72269	Filtered	1	1	1	1	1	1	1	1	Filtered	1	1	1	Filtered	1	Filtered	1	1	1	1	1	1	1	1	1	1	1	1	1	1	1	1	1	1	1	1	1	1	1	Filtered	Filtered	1
0.000596151	C9JVG0	C9JVG0	TF	Serotransferrin (Fragment)	C9JVG0_HUMAN	1	7.46269	Filtered	Filtered	Filtered	Filtered	Filtered	Filtered	Filtered	Filtered	Filtered	Filtered	Filtered	Filtered	Filtered	Filtered	Filtered	Filtered	Filtered	Filtered	Filtered	Filtered	1	Filtered	Filtered	Filtered	Filtered	Filtered	Filtered	Filtered	Filtered	Filtered	Filtered	Filtered	Filtered	Filtered	Filtered	Filtered	Filtered	Filtered	Filtered	Filtered	Filtered	Filtered
6.36481e-07	C9JXI5;Q66K66	C9JXI5	TMEM198	Transmembrane protein 198 (Fragment);Transmembrane protein 198	C9JXI5_HUMAN;TM198_HUMAN	1	3.96476	1	1	1	1	1	1	1	1	1	1	1	1	1	1	1	1	1	1	1	1	1	1	1	1	1	1	1	1	1	1	1	1	1	1	1	1	1	1	1	1	1	1
0.000109112	C9JYY6;F8W775;Q92823;Q92823-2;Q92823-3;Q92823-4;Q92823-5;Q92823-6	C9JYY6	NRCAM	Neuronal cell adhesion molecule;Neuronal cell adhesion molecule;Neuronal cell adhesion molecule;Isoform 2 of Neuronal cell adhesion molecule;Isoform 3 of Neuronal cell adhesion molecule;Isoform 4 of Neuronal cell adhesion molecule;Isoform 5 of Neuronal cell adhesion molecule;Isoform 6 of Neuronal cell adhesion molecule	C9JYY6_HUMAN;F8W775_HUMAN;NRCAM_HUMAN;NRCAM_HUMAN;NRCAM_HUMAN;NRCAM_HUMAN;NRCAM_HUMAN;NRCAM_HUMAN	1	1.32122	Filtered	Filtered	Filtered	Filtered	Filtered	Filtered	Filtered	Filtered	Filtered	Filtered	Filtered	Filtered	Filtered	Filtered	Filtered	Filtered	Filtered	Filtered	Filtered	Filtered	Filtered	1	Filtered	Filtered	Filtered	Filtered	Filtered	Filtered	Filtered	Filtered	Filtered	Filtered	Filtered	Filtered	Filtered	Filtered	Filtered	Filtered	Filtered	Filtered	Filtered	Filtered
3.19542e-05	D3YTG3;H0Y897;H7C556;Q7Z7G0;Q7Z7G0-2;Q7Z7G0-3;Q7Z7G0-4	D3YTG3	ABI3BP	Target of Nesh-SH3;Target of Nesh-SH3 (Fragment);Target of Nesh-SH3;Target of Nesh-SH3;Isoform 2 of Target of Nesh-SH3;Isoform 3 of Target of Nesh-SH3;Isoform 4 of Target of Nesh-SH3	D3YTG3_HUMAN;H0Y897_HUMAN;H7C556_HUMAN;TARSH_HUMAN;TARSH_HUMAN;TARSH_HUMAN;TARSH_HUMAN	5	4.87122	Filtered	Filtered	Filtered	5	Filtered	Filtered	5	Filtered	Filtered	Filtered	Filtered	5	Filtered	Filtered	5	Filtered	Filtered	Filtered	Filtered	Filtered	5	5	Filtered	Filtered	Filtered	Filtered	Filtered	Filtered	5	Filtered	5	5	5	5	Filtered	Filtered	5	Filtered	Filtered	5	Filtered	Filtered
1.16806e-07	D6R934;P02746	D6R934	C1QB	Complement C1q subcomponent subunit B	D6R934_HUMAN;C1QB_HUMAN	8	49.8008	8	8	8	8	8	8	8	8	8	8	8	8	8	8	8	8	8	8	8	8	8	8	8	8	8	8	8	8	8	8	8	8	8	8	8	8	8	8	8	8	8	8
0.000186872	D6R956;D6RE83;P09936	D6R956	UCHL1	Ubiquitin carboxyl-terminal hydrolase;Ubiquitin carboxyl-terminal hydrolase;Ubiquitin carboxyl-terminal hydrolase isozyme L1	D6R956_HUMAN;D6RE83_HUMAN;UCHL1_HUMAN	2	11.6183	Filtered	Filtered	Filtered	Filtered	Filtered	Filtered	Filtered	Filtered	Filtered	Filtered	Filtered	Filtered	Filtered	Filtered	Filtered	Filtered	Filtered	Filtered	Filtered	Filtered	Filtered	Filtered	Filtered	Filtered	Filtered	Filtered	Filtered	Filtered	Filtered	Filtered	Filtered	Filtered	Filtered	Filtered	Filtered	Filtered	Filtered	Filtered	Filtered	Filtered	Filtered	Filtered
0.000338686	D6R9A6;P26583	D6R9A6	HMGB2	High mobility group protein B2 (Fragment);High mobility group protein B2	D6R9A6_HUMAN;HMGB2_HUMAN	1	9.70149	Filtered	Filtered	Filtered	Filtered	Filtered	Filtered	Filtered	Filtered	Filtered	Filtered	Filtered	Filtered	Filtered	Filtered	Filtered	Filtered	Filtered	Filtered	Filtered	Filtered	Filtered	Filtered	Filtered	Filtered	Filtered	Filtered	Filtered	Filtered	Filtered	Filtered	Filtered	Filtered	Filtered	Filtered	Filtered	Filtered	Filtered	Filtered	Filtered	Filtered	Filtered	Filtered
9.22012e-06	D6R9L0;D6R9Z1;D6RFX4;P63244	D6R9L0	RACK1	Receptor of-activated protein C kinase 1 (Fragment);Receptor of-activated protein C kinase 1 (Fragment);Receptor of-activated protein C kinase 1 (Fragment);Receptor of activated protein C kinase 1	D6R9L0_HUMAN;D6R9Z1_HUMAN;D6RFX4_HUMAN;RACK1_HUMAN	4	20.3333	Filtered	Filtered	Filtered	Filtered	Filtered	Filtered	Filtered	Filtered	Filtered	Filtered	Filtered	Filtered	Filtered	Filtered	Filtered	Filtered	Filtered	Filtered	Filtered	Filtered	Filtered	Filtered	Filtered	Filtered	Filtered	Filtered	Filtered	Filtered	Filtered	Filtered	Filtered	Filtered	Filtered	Filtered	Filtered	Filtered	Filtered	Filtered	Filtered	Filtered	Filtered	Filtered
0.000146586	D6R9P3;D6RBZ0;D6RD18;Q99729-2;Q99729-3	D6R9P3	HNRNPAB	Heterogeneous nuclear ribonucleoprotein A/B;Heterogeneous nuclear ribonucleoprotein A/B;Heterogeneous nuclear ribonucleoprotein A/B;Isoform 2 of Heterogeneous nuclear ribonucleoprotein A/B;Isoform 3 of Heterogeneous nuclear ribonucleoprotein A/B	D6R9P3_HUMAN;D6RBZ0_HUMAN;D6RD18_HUMAN;ROAA_HUMAN;ROAA_HUMAN	4	20.7143	Filtered	Filtered	Filtered	Filtered	Filtered	Filtered	Filtered	Filtered	Filtered	Filtered	Filtered	Filtered	Filtered	Filtered	Filtered	Filtered	Filtered	Filtered	Filtered	Filtered	Filtered	Filtered	Filtered	Filtered	Filtered	Filtered	Filtered	Filtered	Filtered	Filtered	Filtered	Filtered	Filtered	Filtered	Filtered	Filtered	Filtered	Filtered	Filtered	Filtered	Filtered	Filtered
0.000422449	D6RAE9;D6RDG7;D6RFI0;Q9H9B4;S4R2X2	D6RAE9	SFXN1	Sideroflexin-1;Sideroflexin-1 (Fragment);Sideroflexin-1 (Fragment);Sideroflexin-1;Sideroflexin-1	D6RAE9_HUMAN;D6RDG7_HUMAN;D6RFI0_HUMAN;SFXN1_HUMAN;S4R2X2_HUMAN	1	23.2143	Filtered	Filtered	Filtered	Filtered	Filtered	Filtered	Filtered	Filtered	Filtered	Filtered	Filtered	Filtered	Filtered	Filtered	Filtered	Filtered	Filtered	Filtered	Filtered	Filtered	Filtered	Filtered	Filtered	Filtered	Filtered	Filtered	Filtered	Filtered	Filtered	Filtered	Filtered	Filtered	Filtered	Filtered	Filtered	Filtered	Filtered	Filtered	Filtered	Filtered	Filtered	Filtered
8.16536e-05	D6RAF8;D6RF44;H0Y8G5;H0YA96;Q14103;Q14103-2;Q14103-3;Q14103-4	D6RAF8	HNRNPD	Heterogeneous nuclear ribonucleoprotein D0 (Fragment);Heterogeneous nuclear ribonucleoprotein D0 (Fragment);Heterogeneous nuclear ribonucleoprotein D0 (Fragment);Heterogeneous nuclear ribonucleoprotein D0 (Fragment);Heterogeneous nuclear ribonucleoprotein D0;Isoform 2 of Heterogeneous nuclear ribonucleoprotein D0;Isoform 3 of Heterogeneous nuclear ribonucleoprotein D0;Isoform 4 of Heterogeneous n…	D6RAF8_HUMAN;D6RF44_HUMAN;H0Y8G5_HUMAN;H0YA96_HUMAN;HNRPD_HUMAN;HNRPD_HUMAN;HNRPD_HUMAN;HNRPD_HUMAN	1	6.33484	Filtered	Filtered	Filtered	Filtered	Filtered	Filtered	Filtered	Filtered	Filtered	Filtered	Filtered	Filtered	Filtered	Filtered	Filtered	Filtered	Filtered	Filtered	Filtered	Filtered	Filtered	Filtered	Filtered	Filtered	Filtered	Filtered	Filtered	Filtered	Filtered	Filtered	Filtered	Filtered	Filtered	Filtered	Filtered	Filtered	Filtered	Filtered	Filtered	Filtered	Filtered	Filtered
4.01223e-05	D6RCF2;O75367;O75367-2;O75367-3;Q9P0M6	D6RCF2	MACROH2A1;H2AFY;H2AFY;H2AFY;H2AFY2	Histone H2A;Core histone macro-H2A.1;Isoform 1 of Core histone macro-H2A.1;Isoform 3 of Core histone macro-H2A.1;Core histone macro-H2A.2	D6RCF2_HUMAN;H2AY_HUMAN;H2AY_HUMAN;H2AY_HUMAN;H2AW_HUMAN	1	10.303	Filtered	Filtered	Filtered	Filtered	Filtered	Filtered	Filtered	Filtered	Filtered	Filtered	Filtered	Filtered	Filtered	Filtered	Filtered	Filtered	Filtered	Filtered	Filtered	Filtered	Filtered	Filtered	Filtered	Filtered	Filtered	Filtered	Filtered	Filtered	Filtered	Filtered	Filtered	Filtered	Filtered	Filtered	Filtered	Filtered	Filtered	Filtered	Filtered	Filtered	Filtered	Filtered
0.000255316	D6RDW4	D6RDW4	MAEA	E3 ubiquitin-protein transferase MAEA	D6RDW4_HUMAN	1	13.8776	Filtered	Filtered	1	Filtered	Filtered	NaN	1	1	Filtered	Filtered	1	Filtered	1	NaN	1	Filtered	1	Filtered	Filtered	1	1	1	1	NaN	Filtered	1	Filtered	Filtered	NaN	Filtered	NaN	1	1	1	NaN	NaN	1	Filtered	NaN	Filtered	Filtered	Filtered
0.000258432	D6REB1;D6RFF7;D6RGZ1;D6RIA5;P98082;P98082-2;P98082-3	D6REB1	DAB2	Disabled homolog 2 (Fragment);Disabled homolog 2;Disabled homolog 2 (Fragment);Disabled homolog 2 (Fragment);Disabled homolog 2;Isoform 2 of Disabled homolog 2;Isoform 3 of Disabled homolog 2	D6REB1_HUMAN;D6RFF7_HUMAN;D6RGZ1_HUMAN;D6RIA5_HUMAN;DAB2_HUMAN;DAB2_HUMAN;DAB2_HUMAN	1	29.8507	Filtered	Filtered	Filtered	Filtered	Filtered	Filtered	Filtered	Filtered	Filtered	Filtered	Filtered	Filtered	Filtered	Filtered	Filtered	Filtered	Filtered	Filtered	Filtered	Filtered	Filtered	Filtered	Filtered	Filtered	Filtered	Filtered	Filtered	Filtered	Filtered	Filtered	Filtered	Filtered	Filtered	Filtered	Filtered	Filtered	Filtered	Filtered	Filtered	Filtered	Filtered	Filtered
6.09075e-08	D6RF35;P02774;P02774-3	D6RF35	GC	Vitamin D-binding protein;Vitamin D-binding protein;Isoform 3 of Vitamin D-binding protein	D6RF35_HUMAN;VTDB_HUMAN;VTDB_HUMAN	44	150.42	44	44	44	44	44	44	44	44	44	44	44	44	44	42	44	44	44	44	44	44	44	44	44	42	44	44	44	44	44	44	42	44	44	44	43	43	44	44	43	44	44	44
0.000234362	D6RG00;E5RIF1;H0YBX6;I3L0A0;Q13404;Q13404-1;Q13404-2;Q13404-7;Q13404-8;Q15819	D6RG00	UBE2V1;UBE2V2;UBE2V2;TMEM189-UBE2V1;UBE2V1;UBE2V1;UBE2V1;UBE2V1;UBE2V1;UBE2V2	HCG2018358, isoform CRA_d;Ubiquitin-conjugating enzyme E2 variant 2 (Fragment);Ubiquitin-conjugating enzyme E2 variant 2 (Fragment);HCG2044781;Ubiquitin-conjugating enzyme E2 variant 1;Isoform 1 of Ubiquitin-conjugating enzyme E2 variant 1;Isoform 2 of Ubiquitin-conjugating enzyme E2 variant 1;Isoform 5 of Ubiquitin-conjugating enzyme E2 variant 1;Isoform 6 of Ubiquitin-conjugating enzyme E2 vari…	D6RG00_HUMAN;E5RIF1_HUMAN;H0YBX6_HUMAN;I3L0A0_HUMAN;UB2V1_HUMAN;UB2V1_HUMAN;UB2V1_HUMAN;UB2V1_HUMAN;UB2V1_HUMAN;UB2V2_HUMAN	1	11.236	Filtered	Filtered	Filtered	Filtered	Filtered	Filtered	Filtered	Filtered	Filtered	Filtered	Filtered	Filtered	Filtered	Filtered	Filtered	Filtered	Filtered	Filtered	Filtered	Filtered	Filtered	Filtered	Filtered	Filtered	Filtered	Filtered	Filtered	Filtered	Filtered	Filtered	Filtered	Filtered	Filtered	Filtered	Filtered	Filtered	Filtered	Filtered	Filtered	Filtered	Filtered	Filtered
8.47751e-05	D6W5L6;P07988	D6W5L6	SFTPB	Pulmonary surfactant-associated protein B	D6W5L6_HUMAN;PSPB_HUMAN	8	34.3511	Filtered	Filtered	8	8	8	Filtered	Filtered	8	Filtered	Filtered	Filtered	Filtered	Filtered	Filtered	Filtered	Filtered	Filtered	Filtered	Filtered	Filtered	Filtered	Filtered	Filtered	Filtered	Filtered	8	Filtered	Filtered	Filtered	Filtered	Filtered	Filtered	8	Filtered	Filtered	Filtered	Filtered	Filtered	Filtered	8	Filtered	8
0.00249418	E5RFR7;H0YC42;H0YC44;P55327;P55327-2;P55327-3;P55327-4;P55327-5;P55327-6;P55327-7;P55327-8	E5RFR7	TPD52;;TPD52;TPD52;TPD52;TPD52;TPD52;TPD52;TPD52;TPD52;TPD52	Tumor protein D52;Uncharacterized protein;Tumor protein D52 (Fragment);Tumor protein D52;Isoform 2 of Tumor protein D52;Isoform 3 of Tumor protein D52;Isoform 4 of Tumor protein D52;Isoform 5 of Tumor protein D52;Isoform 6 of Tumor protein D52;Isoform 7 of Tumor protein D52;Isoform 8 of Tumor protein D52	E5RFR7_HUMAN;H0YC42_HUMAN;H0YC44_HUMAN;TPD52_HUMAN;TPD52_HUMAN;TPD52_HUMAN;TPD52_HUMAN;TPD52_HUMAN;TPD52_HUMAN;TPD52_HUMAN;TPD52_HUMAN	1	13.5135	Filtered	Filtered	Filtered	Filtered	Filtered	Filtered	Filtered	Filtered	Filtered	Filtered	Filtered	Filtered	Filtered	Filtered	Filtered	Filtered	Filtered	Filtered	Filtered	Filtered	Filtered	Filtered	Filtered	Filtered	Filtered	Filtered	Filtered	Filtered	Filtered	Filtered	Filtered	Filtered	Filtered	Filtered	Filtered	Filtered	Filtered	Filtered	Filtered	Filtered	Filtered	Filtered
0.000308163	E5RGZ4;P13929;P13929-2	E5RGZ4	ENO3	Beta-enolase (Fragment);Beta-enolase;Isoform 2 of Beta-enolase	E5RGZ4_HUMAN;ENOB_HUMAN;ENOB_HUMAN	4	17.3145	Filtered	Filtered	Filtered	Filtered	Filtered	Filtered	Filtered	Filtered	Filtered	Filtered	Filtered	Filtered	Filtered	Filtered	Filtered	Filtered	Filtered	Filtered	Filtered	Filtered	Filtered	Filtered	Filtered	Filtered	Filtered	Filtered	Filtered	Filtered	Filtered	Filtered	Filtered	Filtered	Filtered	Filtered	Filtered	Filtered	Filtered	Filtered	Filtered	Filtered	Filtered	Filtered
0.000622149	E5RH45;E5RIR0;P02689;P15090	E5RH45	PMP2;FABP4;PMP2;FABP4	Myelin P2 protein;Fatty acid-binding protein, adipocyte;Myelin P2 protein;Fatty acid-binding protein, adipocyte	E5RH45_HUMAN;E5RIR0_HUMAN;MYP2_HUMAN;FABP4_HUMAN	1	20	Filtered	Filtered	Filtered	Filtered	Filtered	Filtered	Filtered	Filtered	Filtered	Filtered	Filtered	Filtered	Filtered	Filtered	Filtered	Filtered	Filtered	Filtered	Filtered	Filtered	Filtered	Filtered	Filtered	Filtered	Filtered	Filtered	Filtered	Filtered	Filtered	Filtered	Filtered	Filtered	Filtered	Filtered	Filtered	Filtered	Filtered	Filtered	Filtered	Filtered	Filtered	Filtered
0.000831979	E5RHG6;E5RIW3;E5RJD8;O75347;O75347-2	E5RHG6	TBCA	Tubulin-specific chaperone A;Tubulin-specific chaperone A;Tubulin-specific chaperone A;Tubulin-specific chaperone A;Isoform 2 of Tubulin-specific chaperone A	E5RHG6_HUMAN;E5RIW3_HUMAN;E5RJD8_HUMAN;TBCA_HUMAN;TBCA_HUMAN	1	7.63359	Filtered	Filtered	Filtered	Filtered	Filtered	Filtered	Filtered	Filtered	Filtered	Filtered	Filtered	Filtered	Filtered	Filtered	Filtered	Filtered	Filtered	Filtered	Filtered	Filtered	Filtered	Filtered	Filtered	Filtered	Filtered	Filtered	Filtered	Filtered	Filtered	Filtered	Filtered	Filtered	Filtered	Filtered	Filtered	Filtered	Filtered	Filtered	Filtered	Filtered	Filtered	Filtered
0.000351747	E5RIT6;J3QQQ9;J3QQV1;J3QRC4;J3QRI7;P61254;Q9UNX3	E5RIT6	RPL26L1;;RPL26;RPL26;RPL26;RPL26;RPL26L1	60S ribosomal protein L26-like 1 (Fragment);KOW domain-containing protein;60S ribosomal protein L26;60S ribosomal protein L26 (Fragment);60S ribosomal protein L26 (Fragment);60S ribosomal protein L26;60S ribosomal protein L26-like 1	E5RIT6_HUMAN;J3QQQ9_HUMAN;J3QQV1_HUMAN;J3QRC4_HUMAN;J3QRI7_HUMAN;RL26_HUMAN;RL26L_HUMAN	1	6.25	Filtered	Filtered	Filtered	Filtered	Filtered	Filtered	Filtered	Filtered	Filtered	Filtered	Filtered	Filtered	Filtered	Filtered	Filtered	Filtered	Filtered	Filtered	Filtered	Filtered	Filtered	Filtered	Filtered	Filtered	Filtered	Filtered	Filtered	Filtered	Filtered	Filtered	Filtered	Filtered	Filtered	Filtered	Filtered	Filtered	Filtered	Filtered	Filtered	Filtered	Filtered	Filtered
2.20474e-06	E7END6;P04070;P04070-2	E7END6	PROC	Vitamin K-dependent protein C;Vitamin K-dependent protein C;Isoform 2 of Vitamin K-dependent protein C	E7END6_HUMAN;PROC_HUMAN;PROC_HUMAN	10	37.7778	10	10	10	10	10	10	10	10	10	10	10	10	10	9	10	10	10	10	10	10	10	10	10	9	10	10	10	10	10	10	9	10	10	10	10	10	10	10	9	10	10	10
0.0011558	E7END7;E9PLD0;P62820;P62820-2;Q92928;Q9H0U4	E7END7	RAB1A;RAB1B;RAB1A;RAB1A;RAB1C;RAB1B	Ras-related protein Rab-1A;Ras-related protein Rab-1B;Ras-related protein Rab-1A;Isoform 2 of Ras-related protein Rab-1A;Putative Ras-related protein Rab-1C;Ras-related protein Rab-1B	E7END7_HUMAN;E9PLD0_HUMAN;RAB1A_HUMAN;RAB1A_HUMAN;RAB1C_HUMAN;RAB1B_HUMAN	1	9.24855	Filtered	Filtered	Filtered	Filtered	Filtered	Filtered	Filtered	Filtered	Filtered	Filtered	Filtered	Filtered	Filtered	Filtered	Filtered	Filtered	Filtered	Filtered	Filtered	Filtered	Filtered	Filtered	Filtered	Filtered	Filtered	Filtered	Filtered	Filtered	Filtered	Filtered	Filtered	Filtered	Filtered	Filtered	Filtered	Filtered	Filtered	Filtered	Filtered	Filtered	Filtered	Filtered
0.000296038	E7ENL6;P12111;P12111-2;P12111-3;P12111-4;P12111-5	E7ENL6	COL6A3	Collagen alpha-3(VI) chain;Collagen alpha-3(VI) chain;Isoform 2 of Collagen alpha-3(VI) chain;Isoform 3 of Collagen alpha-3(VI) chain;Isoform 4 of Collagen alpha-3(VI) chain;Isoform 5 of Collagen alpha-3(VI) chain	E7ENL6_HUMAN;CO6A3_HUMAN;CO6A3_HUMAN;CO6A3_HUMAN;CO6A3_HUMAN;CO6A3_HUMAN	1	2.03762	Filtered	Filtered	Filtered	Filtered	Filtered	Filtered	Filtered	Filtered	Filtered	Filtered	Filtered	Filtered	Filtered	Filtered	Filtered	Filtered	Filtered	Filtered	Filtered	Filtered	Filtered	Filtered	Filtered	Filtered	Filtered	Filtered	Filtered	Filtered	Filtered	Filtered	Filtered	Filtered	Filtered	Filtered	Filtered	Filtered	Filtered	Filtered	Filtered	1	Filtered	Filtered
2.38751e-05	E7EPB3;P50914	E7EPB3	RPL14	60S ribosomal protein L14	E7EPB3_HUMAN;RL14_HUMAN	1	9.67742	Filtered	Filtered	Filtered	Filtered	Filtered	Filtered	Filtered	Filtered	Filtered	Filtered	Filtered	Filtered	Filtered	Filtered	Filtered	Filtered	Filtered	Filtered	Filtered	Filtered	1	Filtered	Filtered	Filtered	Filtered	Filtered	Filtered	Filtered	Filtered	Filtered	Filtered	Filtered	Filtered	Filtered	Filtered	Filtered	Filtered	Filtered	Filtered	Filtered	Filtered	Filtered
7.38462e-05	E7EQ52;O95271;Q9H2K2	E7EQ52	TNKS;TNKS;TNKS2	Poly [ADP-ribose] polymerase;Poly [ADP-ribose] polymerase tankyrase-1;Poly [ADP-ribose] polymerase tankyrase-2	E7EQ52_HUMAN;TNKS1_HUMAN;TNKS2_HUMAN	1	0.917431	Filtered	Filtered	Filtered	Filtered	Filtered	Filtered	Filtered	Filtered	Filtered	Filtered	Filtered	Filtered	Filtered	NaN	Filtered	Filtered	Filtered	Filtered	Filtered	Filtered	Filtered	Filtered	Filtered	Filtered	Filtered	Filtered	Filtered	Filtered	Filtered	Filtered	NaN	Filtered	Filtered	Filtered	Filtered	Filtered	Filtered	Filtered	Filtered	Filtered	Filtered	Filtered
0.000671603	E7EQB2;E7ER44;P02788;P02788-2	E7EQB2	LTF	Lactotransferrin (Fragment);Lactotransferrin;Lactotransferrin;Isoform DeltaLf of Lactotransferrin	E7EQB2_HUMAN;E7ER44_HUMAN;TRFL_HUMAN;TRFL_HUMAN	2	3.01724	2	2	2	2	2	2	2	2	2	2	2	2	2	2	2	2	2	2	2	2	2	2	Filtered	2	2	2	2	2	2	2	Filtered	2	2	2	2	2	2	2	2	2	2	2
3.63055e-05	E7ES19;P35443	E7ES19	THBS4	Thrombospondin-4	E7ES19_HUMAN;TSP4_HUMAN	10	19.5402	10	Filtered	10	Filtered	Filtered	Filtered	10	Filtered	Filtered	Filtered	Filtered	10	10	Filtered	10	Filtered	10	10	Filtered	10	10	Filtered	10	Filtered	10	10	10	10	10	10	8	10	10	Filtered	8	8	Filtered	Filtered	8	10	10	10
9.91533e-08	E7ETH0	E7ETH0	CFI	Complement factor I	E7ETH0_HUMAN	29	67.0051	29	29	29	29	29	29	29	29	29	29	29	29	29	28	29	29	29	29	29	29	29	29	29	29	29	29	29	29	29	29	28	29	29	29	29	29	29	29	29	29	29	29
0.000181089	E7ETR0;Q9Y265;Q9Y265-2	E7ETR0	RUVBL1	RuvB-like helicase;RuvB-like 1;Isoform 2 of RuvB-like 1	E7ETR0_HUMAN;RUVB1_HUMAN;RUVB1_HUMAN	1	3.80952	Filtered	Filtered	Filtered	Filtered	Filtered	Filtered	Filtered	Filtered	Filtered	Filtered	Filtered	Filtered	Filtered	Filtered	Filtered	Filtered	Filtered	Filtered	Filtered	Filtered	Filtered	Filtered	Filtered	Filtered	Filtered	Filtered	Filtered	Filtered	Filtered	Filtered	Filtered	Filtered	Filtered	Filtered	Filtered	Filtered	Filtered	Filtered	Filtered	Filtered	Filtered	Filtered
0.000175538	E7EUF1;Q13822;Q13822-3	E7EUF1	ENPP2	Ectonucleotide pyrophosphatase/phosphodiesterase family member 2;Ectonucleotide pyrophosphatase/phosphodiesterase family member 2;Isoform 3 of Ectonucleotide pyrophosphatase/phosphodiesterase family member 2	E7EUF1_HUMAN;ENPP2_HUMAN;ENPP2_HUMAN	5	8.25792	Filtered	5	Filtered	5	Filtered	Filtered	Filtered	Filtered	5	Filtered	5	Filtered	Filtered	Filtered	Filtered	Filtered	Filtered	Filtered	Filtered	Filtered	5	5	5	Filtered	5	5	Filtered	5	5	Filtered	5	5	Filtered	5	5	5	Filtered	5	5	5	Filtered	Filtered
0.00510321	E7EUT2;Q92508	E7EUT2	PIEZO1	Piezo-type mechanosensitive ion channel component 1	E7EUT2_HUMAN;PIEZ1_HUMAN	1	3.75335	Filtered	Filtered	Filtered	Filtered	Filtered	Filtered	Filtered	Filtered	Filtered	Filtered	Filtered	Filtered	Filtered	Filtered	Filtered	Filtered	Filtered	Filtered	Filtered	Filtered	Filtered	Filtered	Filtered	Filtered	Filtered	Filtered	Filtered	Filtered	Filtered	Filtered	Filtered	Filtered	Filtered	Filtered	Filtered	Filtered	Filtered	Filtered	Filtered	Filtered	Filtered	Filtered
0.00186879	E7EW37;Q92973;Q92973-2;Q92973-3	E7EW37	TNPO1	Transportin-1;Transportin-1;Isoform 2 of Transportin-1;Isoform 3 of Transportin-1	E7EW37_HUMAN;TNPO1_HUMAN;TNPO1_HUMAN;TNPO1_HUMAN	1	8.08824	Filtered	Filtered	Filtered	Filtered	Filtered	Filtered	Filtered	Filtered	Filtered	Filtered	Filtered	Filtered	Filtered	Filtered	Filtered	Filtered	Filtered	Filtered	Filtered	Filtered	Filtered	Filtered	Filtered	Filtered	Filtered	Filtered	Filtered	Filtered	Filtered	Filtered	Filtered	Filtered	Filtered	Filtered	Filtered	Filtered	Filtered	Filtered	Filtered	Filtered	Filtered	Filtered
0.000377948	E7EX17;P23588;P23588-2	E7EX17	EIF4B	Eukaryotic translation initiation factor 4B;Eukaryotic translation initiation factor 4B;Isoform 2 of Eukaryotic translation initiation factor 4B	E7EX17_HUMAN;IF4B_HUMAN;IF4B_HUMAN	1	2.11039	Filtered	Filtered	Filtered	Filtered	Filtered	Filtered	Filtered	Filtered	Filtered	Filtered	Filtered	Filtered	Filtered	Filtered	Filtered	Filtered	Filtered	Filtered	Filtered	Filtered	Filtered	Filtered	Filtered	Filtered	Filtered	Filtered	Filtered	Filtered	Filtered	Filtered	Filtered	Filtered	Filtered	Filtered	Filtered	Filtered	Filtered	Filtered	Filtered	Filtered	Filtered	Filtered
0.00036862	E7EX60;E9PEP6;O14786;O14786-2;O14786-3;Q5JWQ4;Q5T7F0	E7EX60	NRP1	Neuropilin-1;Neuropilin;Neuropilin-1;Isoform 2 of Neuropilin-1;Isoform 3 of Neuropilin-1;Neuropilin-1;Neuropilin	E7EX60_HUMAN;E9PEP6_HUMAN;NRP1_HUMAN;NRP1_HUMAN;NRP1_HUMAN;Q5JWQ4_HUMAN;Q5T7F0_HUMAN	4	10.9204	Filtered	4	Filtered	Filtered	Filtered	4	Filtered	Filtered	Filtered	Filtered	4	Filtered	Filtered	Filtered	Filtered	Filtered	4	Filtered	Filtered	Filtered	Filtered	4	4	Filtered	4	Filtered	Filtered	Filtered	Filtered	Filtered	4	4	4	4	Filtered	Filtered	4	Filtered	Filtered	Filtered	Filtered	Filtered
0.000921381	E9PAV3;E9PAV3-2;F8VNW4;F8VZJ2;F8W0W4;F8W1N5;H0YHX9;Q13765	E9PAV3	NACA	Nascent polypeptide-associated complex subunit alpha, muscle-specific form;Isoform skNAC-2 of Nascent polypeptide-associated complex subunit alpha, muscle-specific form;Nascent polypeptide-associated complex subunit alpha (Fragment);Nascent polypeptide-associated complex subunit alpha;Nascent polypeptide-associated complex subunit alpha (Fragment);Nascent polypeptide-associated complex subunit al…	NACAM_HUMAN;NACAM_HUMAN;F8VNW4_HUMAN;F8VZJ2_HUMAN;F8W0W4_HUMAN;F8W1N5_HUMAN;H0YHX9_HUMAN;NACA_HUMAN	1	0.721848	Filtered	Filtered	Filtered	Filtered	Filtered	Filtered	Filtered	Filtered	Filtered	Filtered	Filtered	Filtered	Filtered	Filtered	Filtered	Filtered	Filtered	Filtered	Filtered	Filtered	Filtered	Filtered	Filtered	Filtered	Filtered	Filtered	Filtered	Filtered	Filtered	Filtered	Filtered	Filtered	Filtered	Filtered	Filtered	Filtered	Filtered	Filtered	Filtered	Filtered	Filtered	Filtered
3.61482e-05	E9PB61;Q86V81	E9PB61	ALYREF	THO complex subunit 4	E9PB61_HUMAN;THOC4_HUMAN	3	17.4242	Filtered	Filtered	Filtered	Filtered	Filtered	Filtered	Filtered	Filtered	Filtered	Filtered	Filtered	Filtered	Filtered	Filtered	Filtered	Filtered	Filtered	Filtered	Filtered	Filtered	Filtered	Filtered	Filtered	Filtered	Filtered	Filtered	Filtered	Filtered	Filtered	Filtered	Filtered	Filtered	Filtered	Filtered	Filtered	Filtered	Filtered	Filtered	Filtered	Filtered	Filtered	Filtered
6.49557e-06	E9PCY7;G8JLB6;P31943	E9PCY7	HNRNPH1	Heterogeneous nuclear ribonucleoprotein H	E9PCY7_HUMAN;G8JLB6_HUMAN;HNRH1_HUMAN	5	17.7156	Filtered	Filtered	Filtered	Filtered	Filtered	Filtered	Filtered	Filtered	Filtered	Filtered	Filtered	Filtered	Filtered	Filtered	Filtered	Filtered	Filtered	Filtered	Filtered	Filtered	Filtered	Filtered	Filtered	Filtered	Filtered	Filtered	Filtered	Filtered	Filtered	Filtered	Filtered	Filtered	Filtered	Filtered	Filtered	Filtered	Filtered	Filtered	Filtered	Filtered	Filtered	Filtered
0.000142257	E9PD35;P35916;P35916-1;P35916-3	E9PD35	FLT4	Vascular endothelial growth factor receptor 3;Vascular endothelial growth factor receptor 3;Isoform 2 of Vascular endothelial growth factor receptor 3;Isoform 3 of Vascular endothelial growth factor receptor 3	E9PD35_HUMAN;VGFR3_HUMAN;VGFR3_HUMAN;VGFR3_HUMAN	1	1.22511	Filtered	Filtered	Filtered	Filtered	Filtered	Filtered	Filtered	Filtered	Filtered	Filtered	Filtered	Filtered	Filtered	Filtered	Filtered	Filtered	Filtered	Filtered	Filtered	Filtered	Filtered	Filtered	Filtered	Filtered	Filtered	Filtered	Filtered	Filtered	Filtered	Filtered	Filtered	Filtered	Filtered	Filtered	Filtered	Filtered	Filtered	Filtered	Filtered	Filtered	Filtered	Filtered
0.00235187	E9PEB5;Q96AE4;Q96AE4-2	E9PEB5	FUBP1	Far upstream element-binding protein 1;Far upstream element-binding protein 1;Isoform 2 of Far upstream element-binding protein 1	E9PEB5_HUMAN;FUBP1_HUMAN;FUBP1_HUMAN	1	1.98473	Filtered	Filtered	Filtered	Filtered	Filtered	Filtered	Filtered	Filtered	Filtered	Filtered	Filtered	Filtered	Filtered	Filtered	Filtered	Filtered	Filtered	Filtered	Filtered	Filtered	Filtered	Filtered	Filtered	Filtered	Filtered	Filtered	Filtered	Filtered	Filtered	Filtered	Filtered	Filtered	Filtered	Filtered	Filtered	Filtered	Filtered	Filtered	Filtered	Filtered	Filtered	Filtered
1.3306e-06	E9PEK4;P07333;P07333-2	E9PEK4	CSF1R	Macrophage colony-stimulating factor 1 receptor;Macrophage colony-stimulating factor 1 receptor;Isoform 2 of Macrophage colony-stimulating factor 1 receptor	E9PEK4_HUMAN;CSF1R_HUMAN;CSF1R_HUMAN	3	7.74963	3	3	3	3	3	3	3	3	3	3	Filtered	3	3	Filtered	3	Filtered	3	3	Filtered	3	3	3	3	Filtered	3	3	3	3	3	3	2	3	3	3	3	3	3	3	3	3	3	3
0.00038185	E9PG40;H7C0V9;P05067;P05067-11;P05067-7;P05067-8;P05067-9	E9PG40	APP	Amyloid-beta precursor protein;Amyloid-beta precursor protein (Fragment);Amyloid-beta precursor protein;Isoform 11 of Amyloid-beta precursor protein;Isoform L-APP733 of Amyloid-beta precursor protein;Isoform APP751 of Amyloid-beta precursor protein;Isoform L-APP752 of Amyloid-beta precursor protein	E9PG40_HUMAN;H7C0V9_HUMAN;A4_HUMAN;A4_HUMAN;A4_HUMAN;A4_HUMAN;A4_HUMAN	1	1.82073	Filtered	Filtered	Filtered	Filtered	Filtered	Filtered	Filtered	Filtered	Filtered	Filtered	Filtered	Filtered	Filtered	Filtered	Filtered	Filtered	Filtered	Filtered	Filtered	Filtered	Filtered	Filtered	Filtered	Filtered	Filtered	Filtered	Filtered	Filtered	Filtered	Filtered	1	Filtered	1	Filtered	Filtered	Filtered	Filtered	Filtered	Filtered	1	Filtered	Filtered
1.00551e-07	E9PHK0;P05452	E9PHK0	CLEC3B	Tetranectin	E9PHK0_HUMAN;TETN_HUMAN	12	125.625	12	12	12	12	12	12	12	12	12	12	12	12	12	11	12	12	12	12	12	12	12	12	12	11	12	12	12	12	12	12	11	12	12	12	11	11	12	12	11	12	12	12
0.0017943	E9PHN6;F6XZQ7;P28161;P28161-2	E9PHN6	GSTM2	Glutathione S-transferase;Glutathione S-transferase;Glutathione S-transferase Mu 2;Isoform 2 of Glutathione S-transferase Mu 2	E9PHN6_HUMAN;F6XZQ7_HUMAN;GSTM2_HUMAN;GSTM2_HUMAN	2	16.0622	Filtered	Filtered	Filtered	Filtered	Filtered	Filtered	Filtered	Filtered	Filtered	Filtered	Filtered	Filtered	Filtered	Filtered	Filtered	Filtered	Filtered	Filtered	Filtered	Filtered	Filtered	Filtered	Filtered	Filtered	Filtered	Filtered	Filtered	Filtered	Filtered	Filtered	Filtered	Filtered	Filtered	Filtered	Filtered	Filtered	Filtered	Filtered	Filtered	Filtered	Filtered	Filtered
0.00107894	E9PIX6;E9PKG1;E9PNR9;E9PQ98;H0YDE4;Q99873;Q99873-2;Q99873-3	E9PIX6	PRMT1	Protein arginine N-methyltransferase 1 (Fragment);Protein arginine N-methyltransferase 1;Protein arginine N-methyltransferase 1 (Fragment);Protein arginine N-methyltransferase 1 (Fragment);Protein arginine N-methyltransferase 1 (Fragment);Protein arginine N-methyltransferase 1;Isoform 2 of Protein arginine N-methyltransferase 1;Isoform 3 of Protein arginine N-methyltransferase 1	E9PIX6_HUMAN;E9PKG1_HUMAN;E9PNR9_HUMAN;E9PQ98_HUMAN;H0YDE4_HUMAN;ANM1_HUMAN;ANM1_HUMAN;ANM1_HUMAN	1	5.7971	Filtered	Filtered	Filtered	Filtered	Filtered	Filtered	Filtered	Filtered	Filtered	Filtered	Filtered	Filtered	Filtered	Filtered	Filtered	Filtered	Filtered	Filtered	Filtered	Filtered	Filtered	Filtered	Filtered	Filtered	Filtered	Filtered	Filtered	Filtered	Filtered	Filtered	Filtered	Filtered	Filtered	Filtered	Filtered	Filtered	Filtered	Filtered	Filtered	Filtered	Filtered	Filtered
0.00215824	E9PIZ4;E9PPQ5;E9PSD5;Q9UHD1;Q9UHD1-2	E9PIZ4	CHORDC1	Cysteine and histidine-rich domain-containing protein 1;Cysteine and histidine-rich domain-containing protein 1;Cysteine and histidine-rich domain-containing protein 1;Cysteine and histidine-rich domain-containing protein 1;Isoform 2 of Cysteine and histidine-rich domain-containing protein 1	E9PIZ4_HUMAN;E9PPQ5_HUMAN;E9PSD5_HUMAN;CHRD1_HUMAN;CHRD1_HUMAN	1	12.931	Filtered	Filtered	Filtered	Filtered	Filtered	Filtered	Filtered	Filtered	Filtered	Filtered	Filtered	Filtered	Filtered	Filtered	Filtered	Filtered	Filtered	Filtered	Filtered	Filtered	Filtered	Filtered	Filtered	Filtered	Filtered	Filtered	Filtered	Filtered	Filtered	Filtered	Filtered	Filtered	Filtered	Filtered	Filtered	Filtered	Filtered	Filtered	Filtered	Filtered	Filtered	Filtered
1.19948e-05	E9PJ29;Q86UD1	E9PJ29	OAF	Out at first protein homolog	E9PJ29_HUMAN;OAF_HUMAN	2	17.8344	2	2	2	2	2	2	2	2	2	Filtered	2	2	2	Filtered	2	Filtered	Filtered	Filtered	Filtered	2	2	2	2	2	2	2	Filtered	2	2	Filtered	2	2	2	2	2	2	Filtered	2	2	2	Filtered	2
0.000336631	E9PJD9;E9PLL6;P46776	E9PJD9	RPL27A	60S ribosomal protein L27a	E9PJD9_HUMAN;E9PLL6_HUMAN;RL27A_HUMAN	2	23.0769	Filtered	Filtered	Filtered	Filtered	Filtered	Filtered	Filtered	Filtered	Filtered	Filtered	Filtered	Filtered	Filtered	Filtered	Filtered	Filtered	Filtered	Filtered	Filtered	Filtered	Filtered	Filtered	Filtered	Filtered	Filtered	Filtered	Filtered	Filtered	Filtered	Filtered	Filtered	Filtered	Filtered	Filtered	Filtered	Filtered	Filtered	Filtered	Filtered	Filtered	Filtered	Filtered
0.00333771	E9PJF4;E9PMI6;J3KN38;P54105	E9PJF4	CLNS1A	Methylosome subunit pICln	E9PJF4_HUMAN;E9PMI6_HUMAN;J3KN38_HUMAN;ICLN_HUMAN	1	7.26257	Filtered	Filtered	Filtered	Filtered	Filtered	Filtered	Filtered	Filtered	Filtered	Filtered	Filtered	Filtered	Filtered	Filtered	Filtered	Filtered	Filtered	Filtered	Filtered	Filtered	Filtered	Filtered	Filtered	Filtered	Filtered	Filtered	Filtered	Filtered	Filtered	Filtered	Filtered	Filtered	Filtered	Filtered	Filtered	Filtered	Filtered	Filtered	Filtered	Filtered	Filtered	Filtered
1.24535e-05	E9PK25;G3V1A4;P23528	E9PK25	CFL1	Cofilin-1;Cofilin 1 (Non-muscle), isoform CRA_a;Cofilin-1	E9PK25_HUMAN;G3V1A4_HUMAN;COF1_HUMAN	5	44.1176	Filtered	5	5	5	Filtered	5	5	5	5	Filtered	5	5	5	5	5	Filtered	5	5	5	5	5	5	5	5	5	Filtered	Filtered	Filtered	5	Filtered	5	5	5	Filtered	5	Filtered	5	Filtered	5	5	5	5
0.0005235	E9PK47;P06737;P06737-2	E9PK47	PYGL	Alpha-1,4 glucan phosphorylase;Glycogen phosphorylase, liver form;Isoform 2 of Glycogen phosphorylase, liver form	E9PK47_HUMAN;PYGL_HUMAN;PYGL_HUMAN	2	3.0525	Filtered	Filtered	Filtered	Filtered	Filtered	Filtered	Filtered	Filtered	Filtered	Filtered	Filtered	Filtered	Filtered	Filtered	Filtered	Filtered	Filtered	Filtered	Filtered	Filtered	Filtered	Filtered	Filtered	Filtered	Filtered	Filtered	Filtered	Filtered	Filtered	Filtered	Filtered	Filtered	Filtered	Filtered	Filtered	Filtered	Filtered	Filtered	Filtered	Filtered	Filtered	Filtered
0.000286122	E9PKZ0;G3V1A1;P62917	E9PKZ0	RPL8	60S ribosomal protein L8 (Fragment);60S ribosomal protein L8;60S ribosomal protein L8	E9PKZ0_HUMAN;G3V1A1_HUMAN;RL8_HUMAN	1	7.80488	Filtered	Filtered	Filtered	Filtered	Filtered	Filtered	Filtered	Filtered	Filtered	Filtered	Filtered	Filtered	Filtered	Filtered	Filtered	Filtered	Filtered	Filtered	Filtered	Filtered	Filtered	Filtered	Filtered	Filtered	Filtered	Filtered	Filtered	Filtered	Filtered	Filtered	Filtered	Filtered	Filtered	Filtered	Filtered	Filtered	Filtered	Filtered	Filtered	Filtered	Filtered	Filtered
0.00229816	E9PLT0;O75534;O75534-2;O75534-3;O75534-4	E9PLT0	CSDE1	Cold shock domain-containing protein E1;Cold shock domain-containing protein E1;Isoform 2 of Cold shock domain-containing protein E1;Isoform 3 of Cold shock domain-containing protein E1;Isoform 4 of Cold shock domain-containing protein E1	E9PLT0_HUMAN;CSDE1_HUMAN;CSDE1_HUMAN;CSDE1_HUMAN;CSDE1_HUMAN	1	3.44311	Filtered	Filtered	Filtered	Filtered	Filtered	Filtered	Filtered	Filtered	Filtered	Filtered	Filtered	Filtered	Filtered	Filtered	Filtered	Filtered	Filtered	Filtered	Filtered	Filtered	Filtered	Filtered	Filtered	Filtered	Filtered	Filtered	Filtered	Filtered	Filtered	Filtered	Filtered	Filtered	Filtered	Filtered	Filtered	Filtered	Filtered	Filtered	Filtered	Filtered	Filtered	Filtered
0.000109112	E9PMT7;E9PN59;E9PPV1;E9PQG1;O60667;O60667-3	E9PMT7	FCMR	Fas apoptotic inhibitory molecule 3 (Fragment);Fas apoptotic inhibitory molecule 3 (Fragment);Fas apoptotic inhibitory molecule 3 (Fragment);Fas apoptotic inhibitory molecule 3;Fas apoptotic inhibitory molecule 3;Isoform 3 of Fas apoptotic inhibitory molecule 3	E9PMT7_HUMAN;E9PN59_HUMAN;E9PPV1_HUMAN;E9PQG1_HUMAN;FAIM3_HUMAN;FAIM3_HUMAN	1	12.9252	Filtered	Filtered	1	Filtered	Filtered	Filtered	Filtered	Filtered	Filtered	Filtered	Filtered	Filtered	Filtered	NaN	Filtered	Filtered	Filtered	Filtered	Filtered	Filtered	Filtered	Filtered	Filtered	NaN	Filtered	Filtered	Filtered	Filtered	Filtered	Filtered	NaN	Filtered	Filtered	Filtered	NaN	NaN	Filtered	Filtered	NaN	Filtered	Filtered	Filtered
0.000376356	E9PPH5;Q9BTT0;Q9BTT0-3	E9PPH5	ANP32E	Acidic leucine-rich nuclear phosphoprotein 32 family member E (Fragment);Acidic leucine-rich nuclear phosphoprotein 32 family member E;Isoform 3 of Acidic leucine-rich nuclear phosphoprotein 32 family member E	E9PPH5_HUMAN;AN32E_HUMAN;AN32E_HUMAN	1	10.5263	Filtered	Filtered	Filtered	Filtered	Filtered	Filtered	Filtered	Filtered	Filtered	Filtered	Filtered	Filtered	Filtered	Filtered	Filtered	Filtered	Filtered	Filtered	Filtered	Filtered	Filtered	Filtered	Filtered	Filtered	Filtered	Filtered	Filtered	Filtered	Filtered	Filtered	Filtered	Filtered	Filtered	Filtered	Filtered	Filtered	Filtered	Filtered	Filtered	Filtered	Filtered	Filtered
0.000739401	E9PR30;P62861	E9PR30	FAU	40S ribosomal protein S30	E9PR30_HUMAN;RS30_HUMAN	1	10.2041	Filtered	Filtered	Filtered	Filtered	Filtered	Filtered	Filtered	Filtered	Filtered	Filtered	Filtered	Filtered	Filtered	Filtered	Filtered	Filtered	Filtered	Filtered	Filtered	Filtered	Filtered	Filtered	Filtered	Filtered	Filtered	Filtered	Filtered	Filtered	Filtered	Filtered	Filtered	Filtered	Filtered	Filtered	Filtered	Filtered	Filtered	Filtered	Filtered	Filtered	Filtered	Filtered
2.50996e-05	E9PRY8;P29692;P29692-2	E9PRY8	EEF1D	Elongation factor 1-delta;Elongation factor 1-delta;Isoform 2 of Elongation factor 1-delta	E9PRY8_HUMAN;EF1D_HUMAN;EF1D_HUMAN	6	12.769	Filtered	Filtered	Filtered	Filtered	Filtered	Filtered	Filtered	Filtered	Filtered	Filtered	Filtered	Filtered	Filtered	Filtered	Filtered	Filtered	Filtered	Filtered	Filtered	Filtered	Filtered	Filtered	Filtered	Filtered	Filtered	Filtered	Filtered	Filtered	Filtered	Filtered	Filtered	Filtered	Filtered	Filtered	Filtered	Filtered	Filtered	Filtered	Filtered	Filtered	Filtered	Filtered
0.00399038	F2Z2Y4;O00764;O00764-2;O00764-3	F2Z2Y4	PDXK	Pyridoxal kinase;Pyridoxal kinase;Isoform 2 of Pyridoxal kinase;Isoform 3 of Pyridoxal kinase	F2Z2Y4_HUMAN;PDXK_HUMAN;PDXK_HUMAN;PDXK_HUMAN	1	7.72059	Filtered	Filtered	Filtered	Filtered	Filtered	Filtered	Filtered	Filtered	Filtered	Filtered	Filtered	Filtered	Filtered	Filtered	Filtered	Filtered	Filtered	Filtered	Filtered	Filtered	Filtered	Filtered	Filtered	Filtered	Filtered	Filtered	Filtered	Filtered	Filtered	Filtered	Filtered	Filtered	Filtered	Filtered	Filtered	Filtered	Filtered	Filtered	Filtered	Filtered	Filtered	Filtered
0.000260268	F5GX11;P25786;P25786-2	F5GX11	PSMA1	Proteasome endopeptidase complex;Proteasome subunit alpha type-1;Isoform Long of Proteasome subunit alpha type-1	F5GX11_HUMAN;PSA1_HUMAN;PSA1_HUMAN	2	10.5042	Filtered	Filtered	Filtered	Filtered	Filtered	Filtered	Filtered	Filtered	Filtered	Filtered	Filtered	Filtered	Filtered	Filtered	Filtered	Filtered	Filtered	Filtered	Filtered	Filtered	Filtered	Filtered	Filtered	Filtered	Filtered	Filtered	Filtered	Filtered	Filtered	Filtered	Filtered	Filtered	Filtered	Filtered	Filtered	Filtered	Filtered	Filtered	Filtered	Filtered	Filtered	Filtered
0.000123796	F5GY37;J3KPX7;Q99623	F5GY37	PHB2	Prohibitin;Prohibitin;Prohibitin-2	F5GY37_HUMAN;J3KPX7_HUMAN;PHB2_HUMAN	3	18.3521	Filtered	Filtered	Filtered	Filtered	Filtered	Filtered	Filtered	Filtered	Filtered	Filtered	Filtered	Filtered	Filtered	Filtered	Filtered	Filtered	Filtered	Filtered	Filtered	Filtered	Filtered	Filtered	Filtered	Filtered	Filtered	Filtered	Filtered	Filtered	Filtered	Filtered	Filtered	Filtered	Filtered	Filtered	Filtered	Filtered	Filtered	Filtered	Filtered	Filtered	Filtered	Filtered
0.000362319	F5GYJ8;F5GYN4;J3KR44;Q96FW1	F5GYJ8	OTUB1	Ubiquitin thioesterase OTUB1;Ubiquitin thioesterase OTUB1;Ubiquitin thioesterase;Ubiquitin thioesterase OTUB1	F5GYJ8_HUMAN;F5GYN4_HUMAN;J3KR44_HUMAN;OTUB1_HUMAN	1	5.24476	Filtered	Filtered	Filtered	Filtered	Filtered	Filtered	Filtered	Filtered	Filtered	Filtered	Filtered	Filtered	Filtered	Filtered	Filtered	Filtered	Filtered	Filtered	Filtered	Filtered	Filtered	Filtered	Filtered	Filtered	Filtered	Filtered	Filtered	Filtered	Filtered	Filtered	Filtered	Filtered	Filtered	Filtered	Filtered	Filtered	Filtered	Filtered	Filtered	Filtered	Filtered	Filtered
0.000226931	F5H810;Q99784;Q99784-3;Q99784-5	F5H810	OLFM1	Noelin (Fragment);Noelin;Isoform 3 of Noelin;Isoform 5 of Noelin	F5H810_HUMAN;NOE1_HUMAN;NOE1_HUMAN;NOE1_HUMAN	3	21.6346	3	3	3	3	3	3	3	3	Filtered	3	3	3	3	3	3	3	3	3	3	3	3	3	3	3	3	3	3	3	3	3	3	3	3	3	Filtered	3	Filtered	3	3	3	3	3
2.01881e-05	F5H8B0;P08709;P08709-2	F5H8B0	F7	Coagulation factor VII;Coagulation factor VII;Isoform B of Coagulation factor VII	F5H8B0_HUMAN;FA7_HUMAN;FA7_HUMAN	7	31.4136	7	7	7	7	7	7	7	7	7	7	7	7	7	7	7	7	7	7	7	7	7	7	7	7	7	7	7	7	7	7	7	7	7	7	7	7	7	7	7	7	7	7
5.96003e-05	F8VYK9;P24592	F8VYK9	IGFBP6	Insulin-like growth factor-binding protein 6	F8VYK9_HUMAN;IBP6_HUMAN	2	18.4874	Filtered	2	2	Filtered	Filtered	2	Filtered	Filtered	Filtered	Filtered	Filtered	2	Filtered	Filtered	Filtered	Filtered	Filtered	Filtered	Filtered	Filtered	Filtered	2	Filtered	Filtered	Filtered	Filtered	Filtered	Filtered	Filtered	Filtered	Filtered	Filtered	Filtered	Filtered	Filtered	Filtered	2	Filtered	Filtered	Filtered	Filtered	Filtered
2.00213e-06	G3V0E5;P02786	G3V0E5	TFRC	Transferrin receptor (P90, CD71), isoform CRA_c;Transferrin receptor protein 1	G3V0E5_HUMAN;TFR1_HUMAN	25	48.3063	Filtered	25	25	25	25	25	25	25	25	Filtered	25	25	25	Filtered	25	Filtered	25	25	25	25	25	25	25	21	25	25	25	25	25	25	24	25	25	25	22	24	25	25	21	Filtered	Filtered	25
2.41476e-06	G3V1N2	G3V1N2	HBA2	HCG1745306, isoform CRA_a	G3V1N2_HUMAN	1	7.27273	1	1	1	1	1	1	1	1	1	1	1	1	1	1	1	1	1	1	1	1	1	1	1	1	1	1	1	1	1	1	1	1	1	1	1	1	1	1	1	1	1	1
0.000522586	G3V264;G3V2M1;P05154	G3V264	SERPINA5	Plasma serine protease inhibitor (Fragment);Plasma serine protease inhibitor (Fragment);Plasma serine protease inhibitor	G3V264_HUMAN;G3V2M1_HUMAN;IPSP_HUMAN	2	15.1163	2	Filtered	Filtered	Filtered	Filtered	2	2	Filtered	Filtered	Filtered	Filtered	Filtered	2	Filtered	Filtered	Filtered	Filtered	Filtered	Filtered	Filtered	Filtered	Filtered	Filtered	2	Filtered	Filtered	Filtered	Filtered	Filtered	Filtered	Filtered	Filtered	Filtered	Filtered	2	Filtered	Filtered	Filtered	Filtered	2	Filtered	Filtered
6.09075e-08	G3V2W1;Q9UK55	G3V2W1	SERPINA10	Protein Z-dependent protease inhibitor	G3V2W1_HUMAN;ZPI_HUMAN	12	34.2975	12	12	12	12	12	12	12	12	12	12	12	12	12	11	12	12	12	12	12	12	12	12	12	12	12	12	12	12	12	12	11	12	12	12	12	12	12	12	12	12	12	12
0.000255316	G3V4U0;G3XA98;Q9UBX5	G3V4U0	FBLN5	Fibulin-5;Fibulin 5, isoform CRA_a;Fibulin-5	G3V4U0_HUMAN;G3XA98_HUMAN;FBLN5_HUMAN	1	2.42826	Filtered	1	Filtered	Filtered	Filtered	1	Filtered	Filtered	Filtered	Filtered	1	1	Filtered	Filtered	Filtered	Filtered	Filtered	Filtered	Filtered	1	Filtered	1	1	1	Filtered	1	Filtered	1	Filtered	Filtered	Filtered	Filtered	1	1	Filtered	Filtered	Filtered	1	Filtered	Filtered	Filtered	1
5.97878e-07	G3XAK1;P26927	G3XAK1	MST1	Hepatocyte growth factor-like protein	G3XAK1_HUMAN;HGFL_HUMAN	28	56.6897	28	28	28	28	28	28	28	28	28	28	28	28	28	25	28	28	28	28	28	28	28	28	28	25	28	28	28	28	28	28	25	28	28	28	27	27	28	28	26	28	28	28
9.33208e-07	G3XAP6;P49747	G3XAP6	COMP	Cartilage oligomeric matrix protein	G3XAP6_HUMAN;COMP_HUMAN	14	33.7017	15	15	15	15	15	15	15	15	15	15	15	15	15	14	15	15	15	15	15	15	15	15	15	14	15	15	15	15	15	15	14	Filtered	15	15	15	15	15	15	14	15	15	15
2.73123e-05	H0Y4K8	H0Y4K8	FN1	Fibronectin (Fragment)	H0Y4K8_HUMAN	1	4.14938	Filtered	1	1	Filtered	1	1	1	1	1	1	1	Filtered	1	1	1	Filtered	Filtered	Filtered	Filtered	Filtered	1	1	1	1	1	1	1	1	1	1	1	1	1	1	Filtered	Filtered	Filtered	Filtered	Filtered	1	1	1
1.79274e-05	H0Y512;Q9HDC9	H0Y512	APMAP	Adipocyte plasma membrane-associated protein (Fragment);Adipocyte plasma membrane-associated protein	H0Y512_HUMAN;APMAP_HUMAN	10	37.6528	10	10	10	10	10	10	10	10	10	10	10	10	10	8	10	10	Filtered	Filtered	Filtered	10	10	10	10	9	10	10	10	10	10	10	8	10	10	10	9	9	10	10	9	10	10	10
1.37464e-06	H0Y5E4;H0YCV9;H0YD13;H0YDW7;P16070;P16070-10;P16070-11;P16070-12;P16070-13;P16070-14;P16070-15;P16070-16;P16070-17;P16070-18;P16070-3;P16070-4;P16070-5;P16070-6;P16070-7;P16070-8;P16070-9	H0Y5E4	CD44	CD44 antigen (Fragment);CD44 antigen (Fragment);CD44 antigen;CD44 antigen (Fragment);CD44 antigen;Isoform 10 of CD44 antigen;Isoform 11 of CD44 antigen;Isoform 12 of CD44 antigen;Isoform 13 of CD44 antigen;Isoform 14 of CD44 antigen;Isoform 15 of CD44 antigen;Isoform 16 of CD44 antigen;Isoform 17 of CD44 antigen;Isoform 18 of CD44 antigen;Isoform 3 of CD44 antigen;Isoform 4 of CD44 antigen;Isofor…	H0Y5E4_HUMAN;H0YCV9_HUMAN;H0YD13_HUMAN;H0YDW7_HUMAN;CD44_HUMAN;CD44_HUMAN;CD44_HUMAN;CD44_HUMAN;CD44_HUMAN;CD44_HUMAN;CD44_HUMAN;CD44_HUMAN;CD44_HUMAN;CD44_HUMAN;CD44_HUMAN;CD44_HUMAN;CD44_HUMAN;CD44_HUMAN;CD44_HUMAN;CD44_HUMAN;CD44_HUMAN	3	10.5442	3	3	3	3	3	3	3	3	3	3	3	3	3	3	3	3	3	3	3	3	3	3	3	3	3	3	3	3	3	3	3	3	3	3	3	Filtered	3	3	3	3	3	3
3.95415e-05	H0Y755;M9MML0;P08637	H0Y755	FCGR3A	Low affinity immunoglobulin gamma Fc region receptor III-A (Fragment);Low affinity immunoglobulin gamma Fc region receptor III-A;Low affinity immunoglobulin gamma Fc region receptor III-A	H0Y755_HUMAN;M9MML0_HUMAN;FCG3A_HUMAN	5	20.9486	Filtered	5	5	Filtered	Filtered	5	5	5	5	5	5	5	5	Filtered	5	5	5	Filtered	Filtered	5	5	5	5	5	5	5	5	5	5	Filtered	5	5	5	5	5	5	5	5	5	5	5	5
1.02691e-06	H0YAC1;P03952	H0YAC1	KLKB1	Plasma kallikrein (Fragment);Plasma kallikrein	H0YAC1_HUMAN;KLKB1_HUMAN	31	61.0787	31	31	31	31	31	31	31	31	31	31	31	31	31	30	31	31	31	31	31	31	31	31	31	29	31	31	31	31	30	31	30	31	31	31	30	30	31	31	29	31	31	31
0.000257231	H0YL90;H0YN67;O14498	H0YL90	ISLR	Immunoglobulin superfamily-containing leucine-rich repeat protein (Fragment);Immunoglobulin superfamily-containing leucine-rich repeat protein (Fragment);Immunoglobulin superfamily containing leucine-rich repeat protein	H0YL90_HUMAN;H0YN67_HUMAN;ISLR_HUMAN	1	8.74317	1	1	Filtered	Filtered	Filtered	Filtered	1	1	Filtered	Filtered	1	1	Filtered	Filtered	Filtered	Filtered	Filtered	Filtered	Filtered	1	1	1	Filtered	Filtered	1	1	Filtered	1	Filtered	1	1	Filtered	1	Filtered	1	Filtered	1	Filtered	Filtered	1	1	1
0.00229758	H0YND0;P35555	H0YND0	FBN1	Fibrillin-1 (Fragment);Fibrillin-1	H0YND0_HUMAN;FBN1_HUMAN	1	1.52403	Filtered	Filtered	Filtered	1	Filtered	1	Filtered	Filtered	1	1	1	1	Filtered	1	Filtered	Filtered	Filtered	Filtered	1	Filtered	Filtered	1	1	Filtered	1	Filtered	1	1	1	Filtered	Filtered	Filtered	Filtered	Filtered	1	1	Filtered	1	1	Filtered	Filtered	1
0.000578988	H3BRJ9	H3BRJ9	CETP	Cholesteryl ester transfer protein	H3BRJ9_HUMAN	1	1.86916	Filtered	1	1	Filtered	Filtered	Filtered	Filtered	Filtered	Filtered	Filtered	Filtered	Filtered	Filtered	NaN	1	Filtered	1	Filtered	Filtered	1	1	1	1	1	Filtered	Filtered	Filtered	Filtered	1	Filtered	NaN	1	Filtered	1	1	Filtered	Filtered	1	1	1	Filtered	1
5.31388e-05	H3BT56	H3BT56	CHKB-CPT1B	CHKB-CPT1B readthrough (NMD candidate) (Fragment)	H3BT56_HUMAN	1	15	1	1	1	1	1	1	1	1	1	1	1	1	1	1	1	1	1	1	1	1	1	1	1	1	1	1	1	1	1	1	1	1	1	1	1	1	1	1	1	1	1	1
0.000400152	H7BY64;Q96NZ9;Q96NZ9-2;Q96NZ9-3;Q96NZ9-4	H7BY64	ZNF511-PRAP1;PRAP1;PRAP1;PRAP1;PRAP1	ZNF511-PRAP1 readthrough (Fragment);Proline-rich acidic protein 1;Isoform 2 of Proline-rich acidic protein 1;Isoform 3 of Proline-rich acidic protein 1;Isoform 4 of Proline-rich acidic protein 1	H7BY64_HUMAN;PRAP1_HUMAN;PRAP1_HUMAN;PRAP1_HUMAN;PRAP1_HUMAN	1	6.60377	Filtered	Filtered	Filtered	Filtered	Filtered	Filtered	Filtered	Filtered	Filtered	Filtered	Filtered	Filtered	Filtered	Filtered	Filtered	Filtered	Filtered	Filtered	Filtered	Filtered	Filtered	1	Filtered	Filtered	Filtered	Filtered	Filtered	Filtered	Filtered	Filtered	Filtered	Filtered	Filtered	Filtered	Filtered	Filtered	1	Filtered	Filtered	Filtered	Filtered	Filtered
2.28495e-05	H7C013	H7C013	ALB	Serum albumin (Fragment)	H7C013_HUMAN	1	4.56853	Filtered	1	1	Filtered	Filtered	Filtered	1	1	Filtered	Filtered	1	Filtered	1	1	1	Filtered	Filtered	Filtered	Filtered	1	1	1	1	1	1	1	1	1	1	Filtered	1	1	1	Filtered	1	1	1	1	1	1	1	1
0.000201481	H7C0N0	H7C0N0	ITIH1	Inter-alpha-trypsin inhibitor heavy chain H1 (Fragment)	H7C0N0_HUMAN	1	6.46552	1	Filtered	1	1	1	Filtered	1	1	1	1	1	1	1	NaN	1	Filtered	1	1	1	1	1	1	1	NaN	1	1	Filtered	Filtered	NaN	Filtered	NaN	Filtered	Filtered	Filtered	NaN	NaN	1	Filtered	NaN	Filtered	Filtered	Filtered
0.000146586	H7C5R1	H7C5R1	CP	Ceruloplasmin (Fragment)	H7C5R1_HUMAN	3	7.86385	Filtered	3	3	Filtered	Filtered	3	3	3	Filtered	Filtered	3	Filtered	3	Filtered	Filtered	Filtered	Filtered	Filtered	Filtered	Filtered	3	3	Filtered	Filtered	Filtered	3	Filtered	Filtered	Filtered	3	3	3	3	3	3	3	3	Filtered	3	3	Filtered	Filtered
6.49797e-06	I3L145;P04278	I3L145	SHBG	Sex hormone-binding globulin	I3L145_HUMAN;SHBG_HUMAN	11	55.814	11	11	11	11	11	11	11	11	11	11	11	11	11	10	11	11	11	11	11	11	11	11	11	10	11	11	11	11	11	11	10	11	11	11	11	11	11	11	10	11	11	11
2.82937e-06	J3KNB4;P49913	J3KNB4	CAMP	Cathelicidin antimicrobial peptide	J3KNB4_HUMAN;CAMP_HUMAN	3	19.0751	3	3	3	3	3	3	3	3	3	3	3	Filtered	Filtered	Filtered	3	3	3	Filtered	3	3	3	3	3	3	3	3	Filtered	3	3	3	3	3	3	3	3	3	3	Filtered	3	3	3	3
1.3517e-05	J3KPS3;P04075	J3KPS3	ALDOA	Fructose-bisphosphate aldolase;Fructose-bisphosphate aldolase A	J3KPS3_HUMAN;ALDOA_HUMAN	12	54.3478	Filtered	12	12	12	Filtered	12	Filtered	Filtered	Filtered	Filtered	12	12	Filtered	Filtered	12	Filtered	12	12	12	12	12	12	12	12	12	12	Filtered	Filtered	12	12	12	Filtered	12	12	Filtered	11	12	12	12	12	12	12
0.000729202	J3KRP0	J3KRP0	CNDP1	Beta-Ala-His dipeptidase	J3KRP0_HUMAN	1	7.11207	Filtered	Filtered	Filtered	Filtered	Filtered	Filtered	1	Filtered	Filtered	Filtered	Filtered	1	Filtered	Filtered	1	Filtered	1	Filtered	Filtered	1	1	1	1	1	1	1	1	1	1	Filtered	1	1	1	1	Filtered	1	1	1	1	Filtered	1	Filtered
5.08423e-05	J3QQR8;J3QQX6;J3QRQ1;J3QRT5;P13598	J3QQR8	ICAM2	Intercellular adhesion molecule 2 (Fragment);Intercellular adhesion molecule 2 (Fragment);Intercellular adhesion molecule 2 (Fragment);Intercellular adhesion molecule 2;Intercellular adhesion molecule 2	J3QQR8_HUMAN;J3QQX6_HUMAN;J3QRQ1_HUMAN;J3QRT5_HUMAN;ICAM2_HUMAN	3	24.6988	Filtered	3	3	3	3	3	3	3	3	3	3	3	3	3	3	3	3	3	3	3	3	3	3	3	3	3	Filtered	3	3	3	3	3	3	3	3	3	3	3	3	3	3	3
5.02746e-06	J3QSU6;P24821;P24821-4	J3QSU6	TNC	Tenascin;Tenascin;Isoform 4 of Tenascin	J3QSU6_HUMAN;TENA_HUMAN;TENA_HUMAN	5	3.51659	Filtered	5	5	5	5	5	Filtered	5	Filtered	Filtered	Filtered	5	5	Filtered	Filtered	5	5	Filtered	Filtered	5	Filtered	5	5	Filtered	5	5	Filtered	5	Filtered	5	5	5	5	5	Filtered	Filtered	5	5	Filtered	5	Filtered	5
1.07567e-06	K7EIU7;K7EJ19;K7ENF0;K7EQ35;O43776;O43776-2	K7EIU7	NARS1	Asparagine--tRNA ligase, cytoplasmic (Fragment);Asparagine--tRNA ligase, cytoplasmic;Asparagine--tRNA ligase, cytoplasmic;Asparagine--tRNA ligase, cytoplasmic (Fragment);Asparagine--tRNA ligase, cytoplasmic;Isoform 2 of Asparagine--tRNA ligase, cytoplasmic	K7EIU7_HUMAN;K7EJ19_HUMAN;K7ENF0_HUMAN;K7EQ35_HUMAN;SYNC_HUMAN;SYNC_HUMAN	1	9.87654	1	1	1	1	1	1	1	1	1	1	1	1	1	1	1	1	1	1	1	1	1	1	1	1	1	1	1	1	1	1	1	1	1	1	1	1	1	1	1	1	1	1
3.68525e-05	K7EJB9;P27797	K7EJB9	CALR	Calreticulin (Fragment);Calreticulin	K7EJB9_HUMAN;CALR_HUMAN	4	21.49	Filtered	Filtered	4	Filtered	Filtered	Filtered	Filtered	Filtered	Filtered	Filtered	Filtered	Filtered	Filtered	Filtered	Filtered	Filtered	Filtered	Filtered	Filtered	Filtered	Filtered	4	Filtered	4	Filtered	4	Filtered	Filtered	Filtered	Filtered	Filtered	Filtered	Filtered	Filtered	Filtered	4	4	4	Filtered	Filtered	Filtered	4
9.15273e-05	K7ELL7;P14314;P14314-2	K7ELL7	PRKCSH	Glucosidase 2 subunit beta;Glucosidase 2 subunit beta;Isoform 2 of Glucosidase 2 subunit beta	K7ELL7_HUMAN;GLU2B_HUMAN;GLU2B_HUMAN	3	6.54206	Filtered	Filtered	3	Filtered	Filtered	Filtered	Filtered	Filtered	Filtered	Filtered	Filtered	Filtered	Filtered	Filtered	Filtered	Filtered	Filtered	Filtered	Filtered	Filtered	Filtered	3	Filtered	Filtered	Filtered	3	Filtered	Filtered	Filtered	Filtered	Filtered	Filtered	Filtered	Filtered	Filtered	Filtered	Filtered	Filtered	Filtered	Filtered	Filtered	Filtered
6.09075e-08	K7EPK5	K7EPK5	DUSP3	Dual-specificity protein phosphatase 3	K7EPK5_HUMAN	1	15.5556	1	1	1	1	1	1	1	1	1	1	1	1	1	1	1	1	1	1	1	1	1	1	1	1	1	1	1	1	1	1	1	1	1	1	Filtered	1	1	1	1	1	1	1
6.09075e-08	K7ER74	K7ER74	APOC4-APOC2	APOC4-APOC2 readthrough (NMD candidate)	K7ER74_HUMAN	7	52.809	7	7	7	7	7	7	7	7	7	7	7	7	7	7	7	7	7	7	7	7	7	7	7	7	7	7	7	7	7	7	7	7	7	7	7	7	7	7	7	7	7	7
2.05028e-06	K7ERG9;P00746	K7ERG9	CFD	Complement factor D	K7ERG9_HUMAN;CFAD_HUMAN	9	69.2308	9	9	9	9	9	9	9	9	9	9	9	9	9	8	9	9	9	9	9	9	9	9	9	9	9	9	9	9	9	9	8	9	9	9	9	9	9	9	9	9	9	9
5.93879e-07	K7ERI9;P02654	K7ERI9	APOC1	Apolipoprotein C-I (Fragment);Apolipoprotein C-I	K7ERI9_HUMAN;APOC1_HUMAN	6	75.3247	6	6	6	6	6	6	6	6	6	6	6	6	6	6	6	6	6	6	6	6	6	6	6	6	6	6	6	6	6	6	6	6	6	6	6	6	6	6	6	6	6	6
1.61353e-05	M0QYB6	M0QYB6	TMEM38A	Trimeric intracellular cation channel type A (Fragment)	M0QYB6_HUMAN	1	6.08696	Filtered	Filtered	Filtered	Filtered	Filtered	1	Filtered	1	Filtered	Filtered	1	1	Filtered	Filtered	Filtered	Filtered	1	Filtered	Filtered	1	1	1	Filtered	Filtered	Filtered	Filtered	Filtered	Filtered	Filtered	Filtered	Filtered	Filtered	Filtered	Filtered	Filtered	Filtered	Filtered	Filtered	Filtered	Filtered	Filtered	Filtered
5.21326e-05	M0QYC8	M0QYC8	C3	Complement C3 (Fragment)	M0QYC8_HUMAN	1	3.64583	1	1	Filtered	1	Filtered	1	1	1	1	Filtered	Filtered	1	1	NaN	1	1	1	Filtered	Filtered	Filtered	Filtered	1	1	NaN	1	Filtered	Filtered	Filtered	1	Filtered	NaN	1	1	1	NaN	NaN	Filtered	Filtered	NaN	1	Filtered	1
1.28823e-06	M0R009	M0R009	A1BG	Alpha-1B-glycoprotein (Fragment)	M0R009_HUMAN	11	65.9016	11	11	11	11	11	11	11	11	11	11	11	11	11	10	11	11	11	11	11	11	11	11	11	11	11	11	11	11	11	11	10	11	11	11	11	11	11	11	11	11	11	11
4.93369e-06	M0R0M7	M0R0M7	STXBP2	Syntaxin-binding protein 2	M0R0M7_HUMAN	1	4.41176	1	1	1	1	1	1	1	1	1	1	Filtered	Filtered	Filtered	1	1	1	1	1	1	1	1	1	1	Filtered	1	1	1	1	1	1	1	1	1	1	1	Filtered	1	1	1	1	1	1
4.71384e-05	M0R0Q9	M0R0Q9	C3	Complement C3 (Fragment)	M0R0Q9_HUMAN	1	14.8515	Filtered	Filtered	1	Filtered	Filtered	Filtered	Filtered	Filtered	Filtered	Filtered	Filtered	Filtered	1	Filtered	1	Filtered	1	1	1	1	1	1	Filtered	Filtered	Filtered	1	1	1	1	1	1	1	1	Filtered	1	Filtered	Filtered	1	1	1	1	1
5.08423e-05	M0R1Q1	M0R1Q1	C3	Complement C3 (Fragment)	M0R1Q1_HUMAN	1	24.2718	1	1	1	1	1	1	1	1	1	1	1	1	1	1	1	1	1	1	1	1	1	Filtered	1	1	1	1	1	1	1	1	1	1	1	1	1	1	Filtered	1	1	1	1	1
3.07501e-06	O00187	O00187	MASP2	Mannan-binding lectin serine protease 2	MASP2_HUMAN	10	23.3236	10	10	10	10	10	10	10	10	10	10	10	10	10	9	10	10	10	10	10	10	10	10	10	9	10	10	10	10	10	10	9	10	10	10	9	10	10	10	9	10	10	10
9.94126e-06	O00391	O00391	QSOX1	Sulfhydryl oxidase 1	QSOX1_HUMAN	15	31.9946	15	15	15	15	15	15	15	15	15	15	15	15	15	Filtered	15	15	15	15	15	15	15	15	15	15	15	15	15	15	15	15	15	15	15	15	15	15	15	15	15	15	15	15
0.000431719	O00592;O00592-2	O00592	PODXL	Podocalyxin;Isoform 2 of Podocalyxin	PODXL_HUMAN	1	2.15054	Filtered	Filtered	Filtered	Filtered	Filtered	Filtered	Filtered	Filtered	Filtered	Filtered	Filtered	Filtered	Filtered	Filtered	Filtered	Filtered	Filtered	Filtered	Filtered	Filtered	Filtered	1	Filtered	1	Filtered	1	Filtered	1	Filtered	Filtered	Filtered	Filtered	1	1	Filtered	1	Filtered	Filtered	Filtered	1	Filtered	1
3.98565e-07	O14791;O14791-2	O14791	APOL1	Apolipoprotein L1;Isoform 2 of Apolipoprotein L1	APOL1_HUMAN	20	83.6683	20	20	20	20	20	20	20	20	20	20	20	20	20	18	20	20	20	20	20	20	20	20	20	17	20	20	20	20	19	20	18	20	20	20	17	17	20	20	17	20	20	20
6.53142e-07	O43866	O43866	CD5L	CD5 antigen-like	CD5L_HUMAN	18	89.6254	18	18	18	18	18	18	18	18	18	18	18	18	18	16	18	18	18	18	18	18	18	18	18	16	18	18	18	18	18	18	16	18	18	18	17	16	18	18	16	18	18	18
4.32936e-05	O75460	O75460	ERN1	Serine/threonine-protein kinase/endoribonuclease IRE1	ERN1_HUMAN	1	0.921187	1	1	1	1	1	1	1	1	1	1	1	1	1	1	1	1	1	1	1	1	1	1	1	1	1	1	1	1	1	1	1	1	1	1	1	1	1	1	1	1	1	1
8.10279e-07	O75636	O75636	FCN3	Ficolin-3	FCN3_HUMAN	14	84.6154	14	14	14	14	14	14	14	14	14	14	14	14	14	13	14	14	14	14	14	14	14	14	14	14	14	14	14	14	14	14	13	14	14	14	14	13	14	14	14	14	14	14
1.71425e-06	O75882-2	O75882-2	ATRN	Isoform 2 of Attractin	ATRN_HUMAN	32	34.2197	32	32	32	32	32	32	32	32	32	32	32	32	32	28	32	32	32	32	32	32	32	32	32	30	32	32	32	32	32	32	28	32	32	32	32	32	32	32	31	32	32	32
6.09075e-08	O95445	O95445	APOM	Apolipoprotein M	APOM_HUMAN	10	74.4681	10	10	10	10	10	10	10	10	10	10	10	10	10	8	10	10	10	10	10	10	10	10	10	10	10	10	10	10	10	10	8	10	10	10	10	10	10	10	10	10	10	10
5.65924e-05	O95445-2	O95445-2	APOM	Isoform 2 of Apolipoprotein M	APOM_HUMAN	1	6.91489	Filtered	Filtered	Filtered	Filtered	Filtered	Filtered	Filtered	Filtered	Filtered	Filtered	Filtered	Filtered	Filtered	Filtered	Filtered	Filtered	1	Filtered	1	1	Filtered	Filtered	1	1	Filtered	1	Filtered	Filtered	Filtered	Filtered	Filtered	Filtered	1	Filtered	Filtered	Filtered	Filtered	Filtered	1	1	1	Filtered
3.91203e-05	O95497	O95497	VNN1	Pantetheinase	VNN1_HUMAN	6	17.7388	6	Filtered	6	Filtered	Filtered	6	6	6	6	6	6	6	6	Filtered	6	6	6	6	6	6	6	6	6	5	Filtered	6	6	6	Filtered	Filtered	4	6	6	6	5	Filtered	6	6	5	6	6	6
2.8804e-05	P00338;P00338-3;P00338-4	P00338	LDHA	L-lactate dehydrogenase A chain;Isoform 3 of L-lactate dehydrogenase A chain;Isoform 4 of L-lactate dehydrogenase A chain	LDHA_HUMAN	6	23.494	Filtered	6	Filtered	Filtered	Filtered	Filtered	Filtered	Filtered	Filtered	Filtered	6	Filtered	Filtered	Filtered	Filtered	Filtered	6	Filtered	Filtered	6	6	6	Filtered	6	Filtered	6	Filtered	Filtered	Filtered	Filtered	Filtered	Filtered	Filtered	Filtered	Filtered	Filtered	6	Filtered	Filtered	Filtered	6	Filtered
9.3274e-05	P00441	P00441	SOD1	Superoxide dismutase [Cu-Zn]	SODC_HUMAN	4	61.6883	Filtered	Filtered	Filtered	Filtered	Filtered	Filtered	Filtered	Filtered	Filtered	Filtered	Filtered	Filtered	Filtered	Filtered	Filtered	Filtered	Filtered	Filtered	Filtered	Filtered	Filtered	Filtered	4	4	Filtered	Filtered	4	Filtered	Filtered	Filtered	Filtered	Filtered	4	4	Filtered	Filtered	Filtered	Filtered	Filtered	Filtered	Filtered	4
6.09075e-08	P00450	P00450	CP	Ceruloplasmin	CERU_HUMAN	85	159.155	85	85	85	85	85	85	85	85	85	85	85	85	85	80	85	85	85	85	85	85	85	85	85	79	85	85	85	85	84	85	80	85	85	85	83	84	85	85	79	85	85	85
2.63559e-06	P00488	P00488	F13A1	Coagulation factor XIII A chain	F13A_HUMAN	21	45.6284	21	21	21	21	21	21	21	21	21	21	21	21	21	Filtered	21	21	21	21	21	21	21	21	21	19	21	21	21	21	20	21	19	21	21	21	19	19	21	21	19	21	21	21
0.000113815	P00491	P00491	PNP	Purine nucleoside phosphorylase	PNPH_HUMAN	3	16.263	Filtered	Filtered	3	Filtered	Filtered	Filtered	Filtered	Filtered	Filtered	Filtered	Filtered	Filtered	Filtered	Filtered	3	Filtered	3	3	3	3	3	Filtered	3	3	Filtered	Filtered	Filtered	Filtered	Filtered	Filtered	Filtered	Filtered	Filtered	Filtered	Filtered	Filtered	3	Filtered	Filtered	Filtered	Filtered	3
6.09075e-08	P00734	P00734	F2	Prothrombin	THRB_HUMAN	43	112.862	43	43	43	43	43	43	43	43	43	43	43	43	43	42	43	43	43	43	43	43	43	43	43	42	43	43	43	43	43	43	42	43	43	43	42	41	43	43	42	43	43	43
6.09075e-08	P00738	P00738	HP	Haptoglobin	HPT_HUMAN	40	142.857	40	40	40	40	40	40	40	40	40	40	40	40	40	39	40	40	40	40	40	40	40	40	40	38	40	40	40	40	40	40	39	40	40	40	39	40	40	40	39	40	40	40
4.64693e-07	P00739;P00739-2	P00739	HPR	Haptoglobin-related protein;Isoform 2 of Haptoglobin-related protein	HPTR_HUMAN	10	55.7471	10	10	10	10	10	10	10	10	10	10	10	10	10	9	10	10	10	10	10	10	10	10	10	9	10	10	10	10	10	10	9	10	10	10	10	10	10	10	9	10	10	10
1.86397e-07	P00740	P00740	F9	Coagulation factor IX	FA9_HUMAN	16	55.7484	16	16	16	16	16	15	16	16	16	16	16	16	16	13	16	16	16	16	16	16	16	16	16	14	16	16	16	16	15	16	13	16	16	16	15	15	16	16	15	16	16	16
2.66981e-07	P00742	P00742	F10	Coagulation factor X	FA10_HUMAN	18	61.6803	18	18	18	18	18	18	18	18	18	18	18	18	18	17	18	18	18	18	18	18	18	18	18	17	18	18	18	18	18	18	17	18	18	18	18	18	18	18	17	18	18	18
1.35927e-07	P00747	P00747	PLG	Plasminogen	PLMN_HUMAN	65	138.395	65	65	65	65	65	65	65	65	65	65	65	65	65	61	65	65	65	65	65	65	65	65	65	61	65	65	65	65	65	65	61	65	65	65	62	62	65	65	61	65	65	65
1.10863e-07	P00748	P00748	F12	Coagulation factor XII	FA12_HUMAN	16	44.7154	16	16	16	16	16	16	16	16	16	16	16	16	16	13	16	16	16	16	16	16	16	16	16	13	16	16	16	16	15	16	13	16	16	16	14	14	16	16	13	16	16	16
5.40485e-06	P00915	P00915	CA1	Carbonic anhydrase 1	CAH1_HUMAN	10	55.9387	10	10	10	10	10	10	10	10	10	Filtered	10	10	10	Filtered	10	Filtered	10	10	10	10	10	10	10	10	10	10	10	10	10	10	10	10	10	10	10	10	10	10	10	10	Filtered	10
1.60511e-05	P00918	P00918	CA2	Carbonic anhydrase 2	CAH2_HUMAN	5	26.1538	Filtered	Filtered	Filtered	5	Filtered	Filtered	Filtered	5	Filtered	Filtered	5	Filtered	Filtered	Filtered	5	Filtered	5	5	5	5	5	Filtered	5	5	5	5	Filtered	Filtered	Filtered	Filtered	Filtered	Filtered	5	Filtered	Filtered	5	5	Filtered	5	Filtered	Filtered	Filtered
6.09075e-08	P01008	P01008	SERPINC1	Antithrombin-III	ANT3_HUMAN	38	125	38	38	38	38	38	38	38	38	38	38	38	38	38	36	38	38	38	38	38	38	38	38	38	36	38	38	38	38	38	38	36	38	38	38	37	37	38	38	37	38	38	38
6.09075e-08	P01009	P01009	SERPINA1	Alpha-1-antitrypsin	A1AT_HUMAN	43	156.938	43	43	43	43	43	43	43	43	43	43	43	43	43	41	43	43	43	43	43	43	43	43	43	41	43	43	43	43	43	43	41	43	43	43	42	43	43	43	41	43	43	43
6.09075e-08	P01011	P01011	SERPINA3	Alpha-1-antichymotrypsin	AACT_HUMAN	23	77.305	23	23	23	23	23	23	23	23	23	23	23	23	23	23	23	23	23	23	23	23	23	23	23	21	23	23	23	23	23	23	23	23	23	23	22	22	23	23	21	23	23	23
2.969e-07	P01019	P01019	AGT	Angiotensinogen	ANGT_HUMAN	20	65.3608	20	20	20	20	20	20	20	20	20	20	20	20	20	20	20	20	20	20	20	20	20	20	20	20	20	20	20	20	20	20	20	20	20	20	20	20	20	20	20	20	20	20
6.09075e-08	P01023	P01023	A2M	Alpha-2-macroglobulin	A2MG_HUMAN	98	118.25	98	98	98	98	98	98	98	98	98	98	98	98	98	94	98	98	98	98	98	98	98	98	98	95	98	98	98	98	98	98	94	98	98	98	97	97	98	98	97	98	98	98
6.09075e-08	P01024	P01024	C3	Complement C3	CO3_HUMAN	171	167.048	171	171	171	171	171	168	171	171	171	171	171	171	171	159	171	171	171	171	171	171	171	171	171	163	171	171	171	171	170	171	159	171	171	171	167	165	171	171	164	171	171	171
1.34833e-07	P01031	P01031	C5	Complement C5	CO5_HUMAN	79	74.5823	79	79	79	79	79	79	79	79	79	79	79	79	79	72	79	79	79	79	79	79	79	79	79	76	79	79	79	79	79	79	72	79	79	79	78	78	79	79	77	79	79	79
4.63394e-05	P01033;Q5H9A7	P01033	TIMP1	Metalloproteinase inhibitor 1	TIMP1_HUMAN;Q5H9A7_HUMAN	3	18.8406	3	3	3	3	Filtered	3	3	3	Filtered	Filtered	3	Filtered	Filtered	Filtered	3	3	Filtered	Filtered	Filtered	3	3	3	3	Filtered	3	3	3	3	3	3	Filtered	3	3	3	Filtered	Filtered	3	3	Filtered	3	3	3
7.48195e-06	P01034	P01034	CST3	Cystatin-C	CYTC_HUMAN	4	41.7808	4	4	4	4	4	4	4	4	4	4	4	4	4	3	4	4	4	4	4	4	4	4	4	3	4	4	4	4	3	4	3	4	4	4	3	3	4	4	3	4	4	4
1.61251e-07	P01042	P01042	KNG1	Kininogen-1	KNG1_HUMAN	38	89.2857	38	38	38	38	38	38	38	38	38	38	38	38	38	35	38	38	38	38	38	38	38	38	38	38	38	38	38	38	38	38	35	38	38	38	38	37	38	38	38	38	38	38
4.93369e-06	P01042-2	P01042-2	KNG1	Isoform LMW of Kininogen-1	KNG1_HUMAN	3	5.2795	3	3	3	3	3	3	3	3	3	3	3	3	3	3	3	3	3	3	3	3	3	3	3	3	3	3	3	3	3	3	3	3	3	Filtered	3	3	3	3	3	3	3	3
7.0244e-06	P01344;P01344-2;P01344-3	P01344	IGF2	Insulin-like growth factor II;Isoform 2 of Insulin-like growth factor II;Isoform 3 of Insulin-like growth factor II	IGF2_HUMAN	2	13.8889	2	2	2	2	2	2	2	2	2	2	2	2	2	2	2	2	2	2	2	2	2	2	2	2	2	2	2	2	2	2	2	2	2	2	2	2	2	2	2	2	2	2
4.4454e-07	P01591	P01591	JCHAIN	Immunoglobulin J chain	IGJ_HUMAN	11	130.189	11	11	11	11	11	11	11	11	11	11	11	11	11	10	11	11	11	11	11	11	11	11	11	10	11	11	11	11	11	11	10	11	11	11	10	10	11	11	10	11	11	11
0.000195494	P01597;P04432	P01597	IGKV1-39;IGKV1D-39	Immunoglobulin kappa variable 1-39;Immunoglobulin kappa variable 1D-39	KV139_HUMAN;KVD39_HUMAN	2	29.0598	Filtered	Filtered	2	2	2	Filtered	2	2	2	2	2	2	2	Filtered	2	2	2	Filtered	Filtered	Filtered	2	2	2	2	Filtered	2	2	Filtered	2	Filtered	Filtered	2	2	2	2	Filtered	2	Filtered	2	2	2	2
2.54625e-06	P01599	P01599	IGKV1-17	Immunoglobulin kappa variable 1-17	KV117_HUMAN	4	44.4444	4	4	4	4	4	4	4	4	4	4	4	4	4	4	4	4	4	4	4	4	4	4	4	4	4	4	4	4	4	4	4	4	4	4	4	4	4	4	4	4	4	4
1.54767e-05	P01601	P01601	IGKV1D-16	Immunoglobulin kappa variable 1D-16	KVD16_HUMAN	1	13.6752	Filtered	Filtered	1	1	Filtered	Filtered	1	Filtered	Filtered	Filtered	1	1	Filtered	1	1	Filtered	1	Filtered	Filtered	1	Filtered	1	1	1	Filtered	Filtered	Filtered	1	1	Filtered	Filtered	1	1	1	1	1	Filtered	1	1	1	1	1
1.4963e-05	P01602	P01602	IGKV1-5	Immunoglobulin kappa variable 1-5	KV105_HUMAN	1	9.40171	1	1	1	1	1	1	1	1	1	1	1	1	1	1	1	1	1	1	1	1	1	1	1	1	1	1	1	1	1	1	1	1	1	1	1	1	1	1	1	1	1	1
4.67352e-07	P01619	P01619	IGKV3-20	Immunoglobulin kappa variable 3-20	KV320_HUMAN	5	74.1379	5	5	5	5	5	5	5	5	5	5	5	5	5	5	5	5	5	5	5	5	5	5	5	5	5	5	5	5	5	5	5	5	5	5	5	5	5	5	5	5	5	5
2.23081e-06	P01700	P01700	IGLV1-47	Immunoglobulin lambda variable 1-47	LV147_HUMAN	3	32.4786	3	3	3	3	3	3	3	3	3	3	3	3	3	3	3	3	3	3	3	3	3	3	3	3	3	3	3	3	3	3	3	3	3	3	3	3	3	3	3	3	3	3
6.00921e-07	P01701	P01701	IGLV1-51	Immunoglobulin lambda variable 1-51	LV151_HUMAN	2	20.5128	2	2	2	2	2	2	Filtered	2	2	2	2	2	2	2	2	Filtered	2	2	2	2	2	2	2	2	2	2	2	2	2	2	2	2	2	2	2	2	2	2	2	2	2	2
0.000258295	P01703	P01703	IGLV1-40	Immunoglobulin lambda variable 1-40	LV140_HUMAN	1	13.5593	Filtered	Filtered	Filtered	1	Filtered	1	1	Filtered	Filtered	1	Filtered	1	Filtered	Filtered	Filtered	Filtered	1	Filtered	Filtered	Filtered	Filtered	1	1	1	1	1	1	1	1	1	1	1	1	1	Filtered	1	Filtered	1	Filtered	1	1	1
8.76009e-05	P01704	P01704	IGLV2-14	Immunoglobulin lambda variable 2-14	LV214_HUMAN	1	13.3333	Filtered	Filtered	Filtered	Filtered	Filtered	1	Filtered	Filtered	Filtered	1	Filtered	Filtered	1	Filtered	Filtered	Filtered	Filtered	1	Filtered	Filtered	Filtered	1	Filtered	Filtered	1	Filtered	Filtered	Filtered	1	Filtered	1	Filtered	Filtered	1	Filtered	1	Filtered	1	Filtered	Filtered	1	Filtered
4.87806e-06	P01706	P01706	IGLV2-11	Immunoglobulin lambda variable 2-11	LV211_HUMAN	2	13.4454	2	2	Filtered	2	2	2	2	Filtered	2	Filtered	2	Filtered	2	Filtered	2	2	2	2	2	2	2	2	2	2	2	2	2	Filtered	2	2	2	2	2	2	2	2	2	2	2	2	2	2
1.76018e-05	P01714	P01714	IGLV3-19	Immunoglobulin lambda variable 3-19	LV319_HUMAN	3	27.6786	Filtered	Filtered	3	Filtered	3	3	Filtered	3	Filtered	Filtered	3	3	Filtered	Filtered	3	Filtered	Filtered	Filtered	Filtered	Filtered	3	3	3	3	3	3	Filtered	3	Filtered	Filtered	Filtered	3	Filtered	Filtered	Filtered	Filtered	Filtered	Filtered	Filtered	Filtered	Filtered	Filtered
3.64449e-06	P01717	P01717	IGLV3-25	Immunoglobulin lambda variable 3-25	LV325_HUMAN	4	36.6071	4	4	4	4	4	4	4	4	4	4	4	4	4	4	4	4	4	4	4	4	4	4	4	4	4	4	4	4	4	4	4	4	4	4	4	4	4	4	4	4	4	4
0.000487805	P01718	P01718	IGLV3-27	Immunoglobulin lambda variable 3-27	LV327_HUMAN	1	8.84956	Filtered	Filtered	Filtered	Filtered	Filtered	Filtered	Filtered	Filtered	Filtered	Filtered	Filtered	Filtered	Filtered	Filtered	1	Filtered	Filtered	Filtered	Filtered	1	Filtered	1	Filtered	1	1	1	Filtered	1	1	Filtered	Filtered	1	1	1	1	1	Filtered	1	Filtered	1	1	1
2.63559e-06	P01721	P01721	IGLV6-57	Immunoglobulin lambda variable 6-57	LV657_HUMAN	3	48.7179	3	3	3	3	3	3	3	3	3	3	Filtered	3	3	3	3	3	3	3	3	3	3	3	3	3	3	3	3	3	3	3	3	3	3	3	3	3	3	3	3	3	3	3
8.3602e-06	P01742	P01742	IGHV1-69	Immunoglobulin heavy variable 1-69	HV169_HUMAN	2	28.2051	Filtered	Filtered	Filtered	2	Filtered	2	Filtered	Filtered	Filtered	Filtered	Filtered	Filtered	Filtered	Filtered	Filtered	Filtered	2	Filtered	Filtered	2	Filtered	2	Filtered	2	Filtered	2	Filtered	2	2	2	2	2	2	2	2	2	2	2	2	Filtered	Filtered	2
8.45016e-07	P01743	P01743	IGHV1-46	Immunoglobulin heavy variable 1-46	HV146_HUMAN	1	12.8205	1	1	1	1	1	1	1	1	1	1	1	1	1	1	1	1	1	1	1	1	1	1	1	1	1	1	1	1	1	1	Filtered	1	1	1	1	1	Filtered	1	1	1	1	1
0.000411701	P01766	P01766	IGHV3-13	Immunoglobulin heavy variable 3-13	HV313_HUMAN	1	9.48276	Filtered	Filtered	Filtered	Filtered	Filtered	Filtered	Filtered	Filtered	1	Filtered	Filtered	1	1	Filtered	1	1	1	1	Filtered	1	Filtered	1	1	1	1	1	1	1	1	1	1	1	1	1	Filtered	Filtered	1	1	1	1	Filtered	1
2.00213e-06	P01768;P0DP03	P01768	IGHV3-30;IGHV3-30-5	Immunoglobulin heavy variable 3-30;Immunoglobulin heavy variable 3-30-5	HV330_HUMAN;HVC05_HUMAN	5	50.4274	5	5	5	5	5	5	5	5	5	5	5	5	5	5	5	5	5	5	5	5	5	5	5	5	5	5	5	5	5	5	5	5	5	5	5	5	5	5	5	5	5	5
1.43287e-06	P01780	P01780	IGHV3-7	Immunoglobulin heavy variable 3-7	HV307_HUMAN	5	43.5897	5	5	5	5	5	5	5	5	5	5	5	5	5	4	5	5	5	5	5	5	5	5	5	4	5	5	5	5	5	5	4	5	5	5	4	4	5	5	4	5	5	5
6.87686e-05	P01782;P0DP04	P01782	IGHV3-9;IGHV3-43D	Immunoglobulin heavy variable 3-9;Immunoglobulin heavy variable 3-43D	HV309_HUMAN;HV43D_HUMAN	2	25.4237	Filtered	Filtered	Filtered	2	Filtered	Filtered	Filtered	Filtered	Filtered	Filtered	Filtered	Filtered	Filtered	Filtered	2	Filtered	Filtered	Filtered	Filtered	2	2	2	2	2	2	2	2	2	2	2	Filtered	2	2	2	2	2	2	2	2	2	2	2
5.6907e-05	P01817	P01817	IGHV2-5	Immunoglobulin heavy variable 2-5	HV205_HUMAN	1	12.605	Filtered	Filtered	1	1	Filtered	1	Filtered	1	1	1	1	Filtered	Filtered	Filtered	1	Filtered	Filtered	1	1	1	Filtered	1	1	1	1	1	1	1	1	1	1	1	Filtered	Filtered	1	1	1	Filtered	1	1	1	1
2.86716e-06	P01833	P01833	PIGR	Polymeric immunoglobulin receptor	PIGR_HUMAN	12	25.9162	12	12	12	12	12	12	12	12	12	12	12	12	12	11	12	12	12	12	12	12	12	12	12	11	12	12	12	12	12	12	11	12	12	12	12	12	12	12	11	12	12	12
6.09075e-08	P01834	P01834	IGKC	Immunoglobulin kappa constant	IGKC_HUMAN	12	247.664	12	12	12	12	12	12	12	12	12	12	12	12	12	12	12	12	12	12	12	12	12	12	12	12	12	12	12	12	12	12	12	12	12	12	12	12	12	12	12	12	12	12
9.91533e-08	P01871	P01871	IGHM	Immunoglobulin heavy constant mu	IGHM_HUMAN	35	122.363	35	35	35	35	35	35	35	35	35	35	35	35	35	33	35	35	35	35	35	35	35	35	35	32	35	35	35	35	34	35	33	35	35	35	34	34	35	35	34	35	35	35
1.10863e-07	P01876	P01876	IGHA1	Immunoglobulin heavy constant alpha 1	IGHA1_HUMAN	11	71.1055	11	11	11	11	11	11	11	11	11	11	11	11	11	8	11	11	11	11	11	11	11	11	11	9	11	11	11	11	11	11	8	11	11	11	10	11	11	11	9	11	11	11
1.14104e-06	P01877	P01877	IGHA2	Immunoglobulin heavy constant alpha 2	IGHA2_HUMAN	6	27.8772	6	6	6	6	6	6	6	6	6	6	6	6	6	5	6	6	6	6	6	6	6	6	6	5	6	6	6	6	6	6	Filtered	6	6	6	5	5	6	6	5	6	6	6
1.50105e-06	P02042	P02042	HBD	Hemoglobin subunit delta	HBD_HUMAN	6	59.8639	6	6	6	6	6	6	6	6	6	6	6	6	6	6	6	6	6	6	6	6	6	6	6	6	6	6	6	6	6	6	6	6	6	6	6	6	6	6	6	6	6	6
1.72183e-06	P02533	P02533	KRT14	Keratin, type I cytoskeletal 14	K1C14_HUMAN	32	94.4915	32	32	32	32	32	32	32	32	32	32	32	32	32	31	32	32	32	32	32	32	32	32	32	31	32	32	32	32	32	32	31	32	32	32	31	32	32	32	31	32	32	32
6.09075e-08	P02647	P02647	APOA1	Apolipoprotein A-I	APOA1_HUMAN	45	232.959	45	45	45	45	45	45	45	45	45	45	45	45	45	44	45	45	45	45	45	45	45	45	45	44	45	45	45	45	45	45	44	45	45	45	44	44	45	45	44	45	45	45
6.09075e-08	P02649	P02649	APOE	Apolipoprotein E	APOE_HUMAN	25	95.5836	25	25	25	25	25	25	25	25	25	25	25	25	25	24	25	25	25	25	25	25	25	25	25	25	25	25	25	25	25	25	24	25	25	25	25	25	25	25	25	25	25	25
6.09075e-08	P02652;V9GYM3	P02652	APOA2	Apolipoprotein A-II	APOA2_HUMAN;V9GYM3_HUMAN	12	199	12	12	12	12	12	12	12	12	12	12	12	12	12	12	12	12	12	12	12	12	12	12	12	11	12	12	12	12	12	12	12	12	12	12	12	12	12	12	12	12	12	12
6.09075e-08	P02671	P02671	FGA	Fibrinogen alpha chain	FIBA_HUMAN	76	159.122	76	76	76	76	76	76	76	76	76	76	76	76	76	71	76	76	76	76	76	76	76	76	76	75	76	76	76	76	76	76	71	76	76	76	75	76	76	76	75	76	76	76
6.09075e-08	P02675	P02675	FGB	Fibrinogen beta chain	FIBB_HUMAN	60	221.589	60	60	60	60	60	60	60	60	60	60	60	60	60	59	60	60	60	60	60	60	60	60	60	59	60	60	60	60	60	60	59	60	60	60	60	60	60	60	60	60	60	60
6.09075e-08	P02679;P02679-2	P02679	FGG	Fibrinogen gamma chain;Isoform Gamma-A of Fibrinogen gamma chain	FIBG_HUMAN	41	142.163	41	41	41	41	41	41	41	41	41	41	41	41	41	41	41	41	41	41	41	41	41	41	41	41	41	41	41	41	41	41	41	41	41	41	41	41	41	41	41	41	41	41
1.38775e-06	P02741	P02741	CRP	C-reactive protein	CRP_HUMAN	8	41.5179	Filtered	8	8	8	8	8	Filtered	8	Filtered	Filtered	8	Filtered	8	8	8	8	8	8	8	8	Filtered	8	Filtered	Filtered	8	8	8	8	8	8	8	Filtered	8	8	8	8	8	8	8	8	8	Filtered
1.50831e-06	P02743	P02743	APCS	Serum amyloid P-component	SAMP_HUMAN	7	35.8744	7	7	7	7	7	7	7	7	7	7	7	7	7	7	7	7	7	7	7	7	7	7	7	7	7	7	7	7	7	7	7	7	7	7	7	6	7	7	7	7	7	7
6.53142e-07	P02745	P02745	C1QA	Complement C1q subcomponent subunit A	C1QA_HUMAN	8	64.0816	8	8	8	8	8	8	8	8	8	8	8	8	8	7	8	8	8	8	8	8	8	8	8	7	8	8	8	8	8	8	7	8	8	8	7	7	8	8	7	8	8	8
1.60372e-06	P02747	P02747	C1QC	Complement C1q subcomponent subunit C	C1QC_HUMAN	7	43.6735	7	7	7	7	7	7	7	7	7	7	7	7	7	6	7	7	7	7	7	7	7	7	7	6	7	7	7	7	7	7	6	7	7	7	6	6	7	7	6	7	7	7
6.15056e-08	P02748	P02748	C9	Complement component C9	CO9_HUMAN	35	102.862	35	35	35	35	35	35	35	35	35	35	35	35	35	33	35	35	35	35	35	35	35	35	35	33	35	35	35	35	35	35	33	35	35	35	34	34	35	35	33	35	35	35
1.09694e-07	P02749	P02749	APOH	Beta-2-glycoprotein 1	APOH_HUMAN	23	111.304	23	23	23	23	23	23	23	23	23	23	23	23	23	21	23	23	23	23	23	23	23	23	23	22	23	23	23	23	22	23	21	23	23	23	22	22	23	23	22	23	23	23
6.09075e-08	P02750	P02750	LRG1	Leucine-rich alpha-2-glycoprotein	A2GL_HUMAN	15	69.1643	15	15	15	15	15	14	15	15	15	15	15	15	15	13	15	15	15	15	15	15	15	15	15	13	15	15	15	15	15	15	13	15	15	15	14	14	15	15	14	15	15	15
6.09075e-08	P02751-1	P02751-1	FN1	Isoform 1 of Fibronectin	FINC_HUMAN	105	81.5503	105	105	105	105	105	105	105	105	105	105	105	105	105	95	105	105	105	105	105	105	105	105	105	100	105	105	105	105	102	105	95	105	105	105	101	101	105	105	100	105	105	105
4.19457e-07	P02753;Q5VY30	P02753	RBP4	Retinol-binding protein 4;Retinol-binding protein	RET4_HUMAN;Q5VY30_HUMAN	12	91.5423	13	13	13	13	13	13	13	13	13	13	13	13	13	11	13	13	13	13	13	13	13	13	13	13	13	13	13	13	13	13	11	13	13	13	13	12	13	13	13	13	13	13
1.49858e-07	P02760	P02760	AMBP	Protein AMBP	AMBP_HUMAN	18	81.5341	18	18	18	18	18	18	18	18	18	18	18	18	18	18	18	18	18	18	18	18	18	18	18	18	18	18	18	18	18	18	18	18	18	18	18	18	18	18	18	18	18	18
1.13519e-07	P02763	P02763	ORM1	Alpha-1-acid glycoprotein 1	A1AG1_HUMAN	10	82.5871	10	10	10	10	10	10	10	10	10	10	10	10	10	10	10	10	10	10	10	10	10	10	10	10	10	10	10	10	10	10	10	10	10	10	10	10	10	10	10	10	10	10
9.14279e-07	P02765	P02765	AHSG	Alpha-2-HS-glycoprotein	FETUA_HUMAN	19	98.0926	19	19	19	19	19	19	19	19	19	19	19	19	19	18	19	19	19	19	19	19	19	19	19	19	19	19	19	19	19	19	18	19	19	19	19	19	19	19	19	19	19	19
6.71664e-07	P02766	P02766	TTR	Transthyretin	TTHY_HUMAN	10	140.136	10	10	10	10	10	10	10	10	10	10	10	10	10	10	10	10	10	10	10	10	10	10	10	9	10	10	10	10	10	10	10	10	10	10	10	10	10	10	10	10	10	10
6.09075e-08	P02768	P02768	ALB	Serum albumin	ALBU_HUMAN	130	365.846	131	131	131	131	131	130	131	131	131	131	131	131	131	127	131	131	131	131	131	131	131	131	131	128	131	131	131	131	130	131	127	131	131	131	129	129	131	131	128	131	131	131
0.000214879	P02768-2	P02768-2	ALB	Isoform 2 of Serum albumin	ALBU_HUMAN	1	2.62726	Filtered	Filtered	Filtered	1	Filtered	Filtered	1	1	1	Filtered	Filtered	Filtered	1	Filtered	Filtered	Filtered	1	Filtered	1	1	1	Filtered	1	Filtered	Filtered	1	1	Filtered	1	Filtered	Filtered	Filtered	Filtered	Filtered	1	1	Filtered	Filtered	1	Filtered	1	Filtered
2.14156e-07	P02775	P02775	PPBP	Platelet basic protein	CXCL7_HUMAN	6	55.4688	6	6	6	6	6	6	6	6	6	6	6	6	6	6	6	6	6	6	6	6	6	6	6	5	6	6	6	6	6	6	6	6	6	6	6	6	6	6	6	6	6	6
1.34759e-05	P02776	P02776	PF4	Platelet factor 4	PLF4_HUMAN	2	22.7723	2	Filtered	2	Filtered	Filtered	Filtered	2	Filtered	Filtered	Filtered	Filtered	Filtered	Filtered	Filtered	Filtered	2	Filtered	Filtered	Filtered	2	Filtered	2	2	Filtered	Filtered	2	Filtered	Filtered	Filtered	2	Filtered	2	2	2	Filtered	Filtered	2	Filtered	Filtered	2	2	2
6.09075e-08	P02787	P02787	TF	Serotransferrin	TRFE_HUMAN	84	192.407	84	84	84	84	84	84	84	84	84	84	84	84	84	81	84	84	84	84	84	84	84	84	84	82	84	84	84	84	84	84	81	84	84	84	83	82	84	84	83	84	84	84
6.09075e-08	P02790	P02790	HPX	Hemopexin	HEMO_HUMAN	38	149.351	38	38	38	38	38	38	38	38	38	38	38	38	38	36	38	38	38	38	38	38	38	38	38	36	38	38	38	38	38	38	36	38	38	38	36	37	38	38	36	38	38	38
5.30252e-05	P03950	P03950	ANG	Angiogenin	ANGI_HUMAN	2	24.4898	Filtered	2	2	2	Filtered	2	2	2	2	Filtered	Filtered	2	2	Filtered	2	Filtered	2	Filtered	2	2	2	2	2	Filtered	2	2	2	2	2	2	Filtered	2	2	2	Filtered	Filtered	2	Filtered	Filtered	2	Filtered	2
1.02195e-07	P03951	P03951	F11	Coagulation factor XI	FA11_HUMAN	23	57.44	23	23	23	23	23	23	23	23	23	23	23	23	23	21	23	23	23	23	23	23	23	23	23	23	23	23	23	23	23	23	21	23	23	23	23	23	23	23	23	23	23	23
6.09075e-08	P04003	P04003	C4BPA	C4b-binding protein alpha chain	C4BPA_HUMAN	45	132.496	45	45	45	45	45	45	45	45	45	45	45	45	45	43	45	45	45	45	45	45	45	45	45	45	45	45	45	45	45	45	43	45	45	45	45	45	45	45	45	45	45	45
6.09075e-08	P04004	P04004	VTN	Vitronectin	VTNC_HUMAN	27	99.5816	27	27	27	27	27	27	27	27	27	27	27	27	27	25	27	27	27	27	27	27	27	27	27	27	27	27	27	27	27	27	25	27	27	27	27	26	27	27	27	27	27	27
2.58959e-05	P04040	P04040	CAT	Catalase	CATA_HUMAN	16	44.2125	16	16	16	16	16	16	16	16	16	16	16	16	16	Filtered	16	16	16	16	16	16	16	16	16	16	16	16	16	16	16	16	16	16	16	16	16	16	16	16	16	16	16	16
0.00015294	P04066	P04066	FUCA1	Tissue alpha-L-fucosidase	FUCO_HUMAN	2	6.00858	2	2	2	2	Filtered	2	2	2	2	2	2	2	2	Filtered	2	2	2	2	2	2	2	2	2	2	2	2	2	2	2	2	2	2	2	2	2	2	2	2	2	2	2	2
6.09075e-08	P04114	P04114	APOB	Apolipoprotein B-100	APOB_HUMAN	249	82.5334	249	249	249	249	249	249	249	249	249	249	249	249	249	238	249	249	249	249	249	249	249	249	249	237	249	249	249	249	247	249	238	249	249	249	240	241	249	249	238	249	249	249
5.66588e-07	P04180	P04180	LCAT	Phosphatidylcholine-sterol acyltransferase	LCAT_HUMAN	9	32.0455	9	9	9	9	9	9	9	9	9	9	9	9	9	8	9	9	9	9	9	9	9	9	9	8	9	9	9	9	9	9	8	9	9	9	8	9	9	9	8	9	9	9
1.45831e-07	P04196	P04196	HRG	Histidine-rich glycoprotein	HRG_HUMAN	26	77.5238	26	26	26	26	26	26	26	26	26	26	26	26	26	26	26	26	26	26	26	26	26	26	26	26	26	26	26	26	26	26	26	26	26	26	26	25	26	26	26	26	26	26
2.97886e-07	P04217-2	P04217-2	A1BG	Isoform 2 of Alpha-1B-glycoprotein	A1BG_HUMAN	9	31.9192	9	9	9	9	9	9	9	9	9	9	9	9	9	8	9	9	9	9	9	9	9	9	9	8	9	9	9	9	9	9	8	9	9	9	9	9	9	9	8	9	9	9
8.14709e-07	P04259	P04259	KRT6B	Keratin, type II cytoskeletal 6B	K2C6B_HUMAN	5	14.1844	5	5	5	5	5	5	5	Filtered	5	Filtered	5	5	5	5	5	Filtered	5	5	Filtered	5	5	5	5	5	5	5	5	5	5	5	5	5	5	5	5	Filtered	5	5	5	Filtered	5	5
6.09075e-08	P04264	P04264	KRT1	Keratin, type II cytoskeletal 1	K2C1_HUMAN	45	116.46	46	46	46	46	46	46	46	46	46	46	46	46	46	42	46	46	46	46	46	46	46	46	46	42	46	46	46	46	45	46	42	46	46	46	43	43	46	46	42	46	46	46
6.20513e-07	P04275	P04275	VWF	von Willebrand factor	VWF_HUMAN	89	53.7149	89	89	89	89	89	89	89	89	89	89	89	89	89	84	89	89	89	89	89	89	89	89	89	85	89	89	89	89	89	89	84	89	89	89	87	86	89	89	86	89	89	89
2.37e-06	P04406;P04406-2	P04406	GAPDH	Glyceraldehyde-3-phosphate dehydrogenase;Isoform 2 of Glyceraldehyde-3-phosphate dehydrogenase	G3P_HUMAN	12	62.0896	Filtered	Filtered	12	12	Filtered	Filtered	12	12	Filtered	Filtered	12	Filtered	Filtered	Filtered	12	Filtered	12	Filtered	Filtered	Filtered	12	12	12	12	Filtered	Filtered	Filtered	Filtered	Filtered	Filtered	Filtered	Filtered	12	12	12	12	12	12	12	Filtered	12	12
1.87952e-05	P04430	P04430	IGKV1-16	Immunoglobulin kappa variable 1-16	KV116_HUMAN	1	13.6752	1	Filtered	1	1	Filtered	Filtered	Filtered	Filtered	1	1	1	1	1	Filtered	1	1	1	Filtered	Filtered	1	1	1	1	1	Filtered	1	1	1	1	Filtered	1	1	1	1	1	1	1	1	Filtered	1	1	1
1.79511e-05	P05019;P05019-2;P05019-3;P05019-4	P05019	IGF1	Insulin-like growth factor I;Isoform 2 of Insulin-like growth factor I;Isoform 3 of Insulin-like growth factor I;Isoform 4 of Insulin-like growth factor I	IGF1_HUMAN	3	21.5385	3	Filtered	Filtered	Filtered	Filtered	Filtered	3	3	3	Filtered	3	Filtered	3	Filtered	3	Filtered	3	3	3	Filtered	Filtered	3	3	Filtered	3	3	3	Filtered	3	3	Filtered	3	3	Filtered	Filtered	Filtered	3	Filtered	Filtered	Filtered	3	3
1.49412e-06	P05109	P05109	S100A8	Protein S100-A8	S10A8_HUMAN	5	51.6129	Filtered	5	5	5	Filtered	5	5	5	5	Filtered	5	5	Filtered	Filtered	5	Filtered	5	5	5	5	Filtered	5	5	5	5	5	5	5	5	5	5	5	5	5	5	5	5	5	5	Filtered	Filtered	5
9.44363e-08	P05155;P05155-2;P05155-3	P05155	SERPING1	Plasma protease C1 inhibitor;Isoform 2 of Plasma protease C1 inhibitor;Isoform 3 of Plasma protease C1 inhibitor	IC1_HUMAN	18	42.4	18	18	18	18	18	18	18	18	18	18	18	18	18	18	18	18	18	18	18	18	18	18	18	18	18	18	18	18	18	18	18	18	18	18	18	18	18	18	18	18	18	18
6.66182e-08	P05160	P05160	F13B	Coagulation factor XIII B chain	F13B_HUMAN	30	70.0454	30	30	30	30	30	30	30	30	30	30	30	30	30	29	30	30	30	30	30	30	30	30	30	30	30	30	30	30	30	30	29	30	30	30	30	30	30	30	30	30	30	30
8.65684e-06	P05362	P05362	ICAM1	Intercellular adhesion molecule 1	ICAM1_HUMAN	9	26.8797	Filtered	9	9	9	9	9	9	9	Filtered	9	9	9	9	Filtered	Filtered	Filtered	Filtered	Filtered	9	9	9	9	9	7	9	9	Filtered	9	9	Filtered	6	9	9	9	8	8	9	9	7	9	9	9
3.33545e-05	P05543	P05543	SERPINA7	Thyroxine-binding globulin	THBG_HUMAN	7	26.747	7	7	7	7	7	7	7	7	7	7	7	7	7	Filtered	7	7	7	7	7	7	7	7	7	7	7	7	7	7	7	7	6	7	7	7	7	7	7	7	7	7	7	7
4.28069e-07	P05546	P05546	SERPIND1	Heparin cofactor 2	HEP2_HUMAN	21	56.513	21	21	21	21	21	21	21	21	21	21	21	21	21	20	21	21	21	21	21	21	21	21	21	21	21	21	21	21	21	21	20	21	21	21	21	21	21	21	21	21	21	21
6.8189e-06	P06276	P06276	BCHE	Cholinesterase	CHLE_HUMAN	13	29.2359	13	13	13	13	13	13	13	13	13	13	13	13	13	13	13	13	13	13	13	13	13	13	13	13	13	13	13	13	13	13	13	13	13	13	13	13	13	13	13	13	13	13
0.000206039	P06310	P06310	IGKV2-30	Immunoglobulin kappa variable 2-30	KV230_HUMAN	3	55	3	3	Filtered	Filtered	Filtered	Filtered	3	Filtered	Filtered	Filtered	3	3	3	Filtered	Filtered	Filtered	Filtered	Filtered	Filtered	Filtered	Filtered	3	Filtered	Filtered	3	3	Filtered	Filtered	3	Filtered	3	3	3	3	3	Filtered	Filtered	3	3	Filtered	Filtered	Filtered
2.55228e-06	P06312	P06312	IGKV4-1	Immunoglobulin kappa variable 4-1	KV401_HUMAN	4	37.1901	4	4	4	4	4	4	4	4	4	4	4	4	4	4	4	4	4	4	4	4	4	4	4	4	4	4	4	4	4	4	4	4	4	4	4	4	4	4	4	4	4	4
1.62216e-05	P06331	P06331	IGHV4-34	Immunoglobulin heavy variable 4-34	HV434_HUMAN	3	37.3984	3	3	3	3	3	3	3	3	3	3	3	3	3	3	3	3	3	3	3	3	3	3	3	3	3	3	3	3	3	3	3	3	3	3	3	2	3	3	3	3	3	3
9.25524e-08	P06396	P06396	GSN	Gelsolin	GELS_HUMAN	49	107.417	49	49	49	49	49	49	49	49	49	49	49	49	49	40	49	49	49	49	49	49	49	49	49	44	49	49	49	49	48	49	40	49	49	49	44	46	49	49	44	49	49	49
2.79371e-07	P06681	P06681	C2	Complement C2	CO2_HUMAN	9	19.2819	9	9	9	9	9	9	9	9	9	9	9	9	9	9	9	9	9	9	9	9	9	9	9	9	9	9	9	9	9	9	9	9	9	9	9	9	9	9	9	9	9	9
1.06872e-06	P06702	P06702	S100A9	Protein S100-A9	S10A9_HUMAN	6	69.2982	Filtered	6	6	6	Filtered	6	6	6	Filtered	Filtered	6	Filtered	Filtered	Filtered	6	Filtered	6	Filtered	Filtered	Filtered	Filtered	6	6	5	Filtered	6	6	6	6	Filtered	5	Filtered	6	6	6	6	6	6	5	Filtered	Filtered	6
2.58682e-07	P06727	P06727	APOA4	Apolipoprotein A-IV	APOA4_HUMAN	42	138.131	42	42	42	42	42	42	42	42	42	42	42	42	42	42	42	42	42	42	42	42	42	42	42	40	42	42	42	42	42	42	42	42	42	42	41	41	42	42	40	42	42	42
4.93369e-06	P06733	P06733	ENO1	Alpha-enolase	ENOA_HUMAN	9	30.8756	Filtered	9	9	Filtered	Filtered	Filtered	Filtered	Filtered	Filtered	Filtered	9	Filtered	Filtered	Filtered	9	Filtered	Filtered	Filtered	Filtered	9	9	9	Filtered	8	Filtered	9	Filtered	Filtered	9	Filtered	Filtered	Filtered	9	Filtered	Filtered	Filtered	9	9	Filtered	Filtered	Filtered	Filtered
7.75777e-06	P06899;P23527;P33778;Q16778;Q8N257	P06899	H2BC11;HIST1H2BO;HIST1H2BB;HIST2H2BE;HIST3H2BB	Histone H2B type 1-J;Histone H2B type 1-O;Histone H2B type 1-B;Histone H2B type 2-E;Histone H2B type 3-B	H2B1J_HUMAN;H2B1O_HUMAN;H2B1B_HUMAN;H2B2E_HUMAN;H2B3B_HUMAN	4	34.9206	Filtered	4	Filtered	Filtered	Filtered	Filtered	Filtered	Filtered	4	Filtered	Filtered	Filtered	Filtered	Filtered	4	Filtered	Filtered	Filtered	Filtered	Filtered	4	4	Filtered	Filtered	Filtered	Filtered	Filtered	Filtered	Filtered	Filtered	Filtered	Filtered	Filtered	Filtered	Filtered	Filtered	4	Filtered	4	Filtered	Filtered	Filtered
6.09075e-08	P07357	P07357	C8A	Complement component C8 alpha chain	CO8A_HUMAN	28	92.9795	28	28	28	28	28	28	28	28	28	28	28	28	28	24	28	28	28	28	28	28	28	28	28	25	28	28	28	28	27	28	24	28	28	28	26	26	28	28	25	28	28	28
6.53142e-07	P07358	P07358	C8B	Complement component C8 beta chain	CO8B_HUMAN	32	92.3858	32	32	32	32	32	32	32	32	32	32	32	32	32	30	32	32	32	32	32	32	32	32	32	31	32	32	32	32	32	32	30	32	32	32	32	32	32	32	31	32	32	32
6.09075e-08	P07360	P07360	C8G	Complement component C8 gamma chain	CO8G_HUMAN	12	84.1584	12	12	12	12	12	12	12	12	12	12	12	12	12	12	12	12	12	12	12	12	12	12	12	11	12	12	12	12	12	12	12	12	12	12	11	11	12	12	11	12	12	12
3.15789e-05	P07737	P07737	PFN1	Profilin-1	PROF1_HUMAN	4	35.7143	Filtered	Filtered	4	4	Filtered	Filtered	Filtered	Filtered	Filtered	Filtered	Filtered	Filtered	Filtered	Filtered	Filtered	Filtered	Filtered	Filtered	Filtered	4	4	Filtered	Filtered	Filtered	Filtered	Filtered	Filtered	Filtered	Filtered	Filtered	Filtered	Filtered	4	Filtered	Filtered	Filtered	4	Filtered	Filtered	Filtered	4	4
2.23081e-06	P07738	P07738	BPGM	Bisphosphoglycerate mutase	PMGE_HUMAN	2	11.583	Filtered	Filtered	Filtered	Filtered	Filtered	Filtered	Filtered	Filtered	Filtered	Filtered	Filtered	Filtered	Filtered	Filtered	2	Filtered	2	Filtered	Filtered	2	2	Filtered	2	2	2	2	Filtered	Filtered	Filtered	Filtered	2	Filtered	2	Filtered	Filtered	Filtered	2	Filtered	Filtered	Filtered	Filtered	Filtered
1.29047e-05	P07858;R4GMQ5	P07858	CTSB	Cathepsin B;Cathepsin B (Fragment)	CATB_HUMAN;R4GMQ5_HUMAN	1	5.01475	Filtered	1	1	Filtered	Filtered	Filtered	Filtered	Filtered	Filtered	Filtered	1	Filtered	Filtered	Filtered	Filtered	Filtered	Filtered	Filtered	Filtered	Filtered	Filtered	1	Filtered	Filtered	Filtered	Filtered	Filtered	1	Filtered	Filtered	Filtered	Filtered	Filtered	1	Filtered	Filtered	1	1	Filtered	Filtered	Filtered	1
1.99753e-06	P07900;P07900-2	P07900	HSP90AA1	Heat shock protein HSP 90-alpha;Isoform 2 of Heat shock protein HSP 90-alpha	HS90A_HUMAN	17	29.0984	Filtered	17	Filtered	Filtered	Filtered	Filtered	Filtered	Filtered	Filtered	Filtered	Filtered	Filtered	Filtered	Filtered	Filtered	Filtered	Filtered	Filtered	Filtered	Filtered	Filtered	17	Filtered	Filtered	Filtered	17	Filtered	Filtered	Filtered	Filtered	Filtered	Filtered	Filtered	Filtered	Filtered	Filtered	17	Filtered	Filtered	Filtered	Filtered	Filtered
1.3576e-06	P07996	P07996	THBS1	Thrombospondin-1	TSP1_HUMAN	40	50.7692	40	40	40	40	Filtered	40	40	40	40	40	40	40	40	38	40	40	40	Filtered	Filtered	40	40	40	Filtered	36	Filtered	40	Filtered	40	Filtered	40	38	40	40	40	40	40	40	Filtered	38	40	40	40
3.15789e-05	P07998	P07998	RNASE1	Ribonuclease pancreatic	RNAS1_HUMAN	2	28.2051	Filtered	2	Filtered	Filtered	Filtered	Filtered	2	2	2	Filtered	2	2	2	Filtered	Filtered	Filtered	2	Filtered	Filtered	2	Filtered	2	2	2	2	2	2	2	2	Filtered	2	2	2	2	2	Filtered	2	Filtered	2	2	Filtered	2
6.92317e-07	P08185	P08185	SERPINA6	Corticosteroid-binding globulin	CBG_HUMAN	13	51.6049	13	13	13	13	13	13	13	13	13	13	13	13	13	10	13	13	13	13	13	13	13	13	13	13	13	13	13	13	13	13	10	13	13	13	13	13	13	13	13	13	13	13
0.000458803	P08253;P08253-2;P08253-3	P08253	MMP2	72 kDa type IV collagenase;Isoform 2 of 72 kDa type IV collagenase;Isoform 3 of 72 kDa type IV collagenase	MMP2_HUMAN	2	5.75758	Filtered	Filtered	Filtered	2	2	Filtered	2	Filtered	Filtered	2	Filtered	2	2	Filtered	Filtered	Filtered	2	Filtered	2	2	2	2	2	2	2	2	2	2	2	2	Filtered	Filtered	2	2	Filtered	2	2	Filtered	2	2	2	2
2.78595e-05	P08294	P08294	SOD3	Extracellular superoxide dismutase [Cu-Zn]	SODE_HUMAN	4	27.0833	Filtered	Filtered	Filtered	Filtered	Filtered	Filtered	4	Filtered	4	4	Filtered	4	4	Filtered	4	Filtered	4	Filtered	Filtered	4	4	4	4	4	4	4	Filtered	4	4	4	4	Filtered	4	4	4	4	4	Filtered	4	4	4	4
1.49412e-06	P08519	P08519	LPA	Apolipoprotein(a)	APOA_HUMAN	44	33.6765	44	44	44	44	44	44	44	44	44	44	44	44	44	42	44	44	44	44	44	44	44	44	44	42	44	44	44	44	43	44	42	44	44	44	42	41	44	44	42	44	44	44
2.43302e-07	P08571	P08571	CD14	Monocyte differentiation antigen CD14	CD14_HUMAN	9	38.9333	9	9	9	9	9	9	9	9	9	9	9	9	9	9	9	9	9	9	9	9	9	9	9	8	9	9	9	9	9	9	9	9	9	9	9	9	9	9	8	9	9	9
6.09075e-08	P08603	P08603	CFH	Complement factor H	CFAH_HUMAN	77	101.056	77	77	77	77	77	77	77	77	77	77	77	77	77	76	77	77	77	77	77	77	77	77	77	73	77	77	77	77	77	77	76	77	77	77	76	76	77	77	74	77	77	77
8.10279e-07	P08697	P08697	SERPINF2	Alpha-2-antiplasmin	A2AP_HUMAN	27	85.947	27	27	27	27	27	27	27	27	27	27	27	27	27	24	27	27	27	27	27	27	27	27	27	26	27	27	27	27	27	27	24	27	27	27	26	26	27	27	26	27	27	27
2.17431e-05	P08779	P08779	KRT16	Keratin, type I cytoskeletal 16	K1C16_HUMAN	24	75.4757	Filtered	24	24	Filtered	Filtered	Filtered	24	Filtered	Filtered	Filtered	24	24	24	23	24	Filtered	Filtered	Filtered	Filtered	24	Filtered	Filtered	24	22	Filtered	24	Filtered	Filtered	24	Filtered	Filtered	Filtered	Filtered	24	Filtered	Filtered	Filtered	24	23	Filtered	24	Filtered
9.56744e-06	P09172	P09172	DBH	Dopamine beta-hydroxylase	DOPO_HUMAN	14	36.4668	14	14	14	14	14	14	14	14	14	14	14	14	14	Filtered	14	14	14	14	14	14	14	14	14	14	14	14	14	14	14	14	14	14	14	14	14	14	14	14	14	14	14	14
1.9068e-05	P09486	P09486	SPARC	SPARC	SPRC_HUMAN	7	34.9835	7	Filtered	7	Filtered	Filtered	Filtered	7	Filtered	Filtered	7	Filtered	Filtered	Filtered	6	Filtered	7	Filtered	Filtered	Filtered	7	Filtered	7	Filtered	Filtered	Filtered	Filtered	Filtered	Filtered	Filtered	Filtered	6	Filtered	7	Filtered	Filtered	Filtered	7	Filtered	Filtered	7	7	7
6.09075e-08	P09871	P09871	C1S	Complement C1s subcomponent	C1S_HUMAN	31	74.1279	31	31	31	31	31	31	31	31	31	31	31	31	31	31	31	31	31	31	31	31	31	31	31	31	31	31	31	31	31	31	31	31	31	31	31	31	31	31	31	31	31	31
0.000214638	P09960;P09960-2	P09960	LTA4H	Leukotriene A-4 hydrolase;Isoform 2 of Leukotriene A-4 hydrolase	LKHA4_HUMAN	6	13.9116	Filtered	7	7	Filtered	Filtered	Filtered	Filtered	Filtered	Filtered	Filtered	Filtered	Filtered	Filtered	Filtered	Filtered	Filtered	Filtered	Filtered	Filtered	Filtered	Filtered	Filtered	Filtered	Filtered	Filtered	7	Filtered	Filtered	Filtered	Filtered	7	Filtered	Filtered	Filtered	Filtered	Filtered	7	Filtered	Filtered	Filtered	Filtered	Filtered
1.46185e-06	P0C0L4	P0C0L4	C4A	Complement C4-A	CO4A_HUMAN	6	6.82339	6	6	6	6	6	6	6	6	6	6	6	6	6	5	6	6	6	6	6	6	6	6	6	6	6	6	6	6	6	6	5	6	6	6	6	6	6	6	6	6	6	6
6.09075e-08	P0C0L5	P0C0L5	C4B	Complement C4-B	CO4B_HUMAN	111	109.174	111	111	111	111	111	111	111	111	111	111	111	111	111	107	111	111	111	111	111	111	111	111	111	105	111	111	111	111	111	111	107	111	111	111	109	109	111	111	106	111	111	111
2.21313e-05	P0CF74	P0CF74	IGLC6	Immunoglobulin lambda constant 6	IGLC6_HUMAN	1	16.0377	Filtered	Filtered	Filtered	Filtered	Filtered	Filtered	Filtered	Filtered	Filtered	Filtered	Filtered	Filtered	Filtered	Filtered	Filtered	Filtered	Filtered	Filtered	Filtered	Filtered	1	Filtered	Filtered	1	Filtered	Filtered	Filtered	Filtered	Filtered	Filtered	Filtered	Filtered	Filtered	Filtered	Filtered	Filtered	Filtered	Filtered	Filtered	Filtered	Filtered	Filtered
2.14156e-07	P0DJI8	P0DJI8	SAA1	Serum amyloid A-1 protein	SAA1_HUMAN	14	150	14	14	14	14	14	14	14	14	14	14	14	14	14	13	14	14	14	14	14	14	14	14	14	13	14	14	14	14	14	14	13	14	14	14	13	12	14	14	13	14	14	14
4.17678e-06	P0DJI9	P0DJI9	SAA2	Serum amyloid A-2 protein	SAA2_HUMAN	5	62.2951	Filtered	5	5	Filtered	5	5	Filtered	Filtered	Filtered	Filtered	5	Filtered	Filtered	Filtered	Filtered	Filtered	Filtered	Filtered	Filtered	Filtered	Filtered	5	5	Filtered	Filtered	Filtered	Filtered	Filtered	Filtered	Filtered	5	5	5	Filtered	Filtered	Filtered	5	5	5	Filtered	Filtered	Filtered
9.27024e-07	P0DOY2;P0DOY3	P0DOY2	IGLC2;IGLC3	Immunoglobulin lambda constant 2;Immunoglobulin lambda constant 3	IGLC2_HUMAN;IGLC3_HUMAN	4	60.3774	4	4	4	4	4	4	4	4	4	4	4	4	4	4	4	4	4	4	4	4	4	4	4	4	4	4	4	4	4	Filtered	4	4	4	4	4	4	4	4	4	4	4	4
3.57789e-05	P0DP01	P0DP01	IGHV1-8	Immunoglobulin heavy variable 1-8	HV108_HUMAN	2	22.2222	2	2	2	2	2	2	2	2	2	2	2	2	2	2	2	2	2	2	2	2	2	2	2	2	2	2	2	2	2	2	2	2	2	2	2	2	2	2	2	2	2	2
0.000675927	P10124	P10124	SRGN	Serglycin	SRGN_HUMAN	2	17.0886	Filtered	Filtered	Filtered	Filtered	Filtered	Filtered	Filtered	Filtered	Filtered	Filtered	Filtered	Filtered	Filtered	Filtered	Filtered	Filtered	Filtered	Filtered	Filtered	Filtered	Filtered	2	Filtered	Filtered	Filtered	Filtered	Filtered	Filtered	Filtered	Filtered	2	Filtered	2	Filtered	Filtered	Filtered	2	Filtered	Filtered	2	2	2
6.09075e-08	P10643	P10643	C7	Complement component C7	CO7_HUMAN	43	80.7829	43	43	43	43	43	43	43	43	43	43	43	43	43	39	43	43	43	43	43	43	43	43	43	41	43	43	43	43	41	43	39	43	43	43	41	41	43	43	41	43	43	43
4.29747e-06	P10720	P10720	PF4V1	Platelet factor 4 variant	PF4V_HUMAN	3	37.5	3	3	3	Filtered	Filtered	Filtered	3	3	Filtered	3	3	3	Filtered	3	Filtered	3	Filtered	Filtered	Filtered	3	3	3	Filtered	3	Filtered	3	Filtered	Filtered	Filtered	3	3	3	3	Filtered	3	3	3	Filtered	Filtered	3	3	3
6.09075e-08	P10909-6	P10909-6	CLU	Isoform 6 of Clusterin	CLUS_HUMAN	23	71.2695	23	23	23	23	23	23	23	23	23	23	23	23	23	23	23	23	23	23	23	23	23	23	23	23	23	23	23	23	23	23	23	23	23	23	23	23	23	23	23	23	23	23
2.19996e-05	P11021	P11021	HSPA5	Endoplasmic reticulum chaperone BiP	BIP_HUMAN	17	38.0734	Filtered	17	17	17	Filtered	17	17	17	17	17	17	17	17	16	17	Filtered	17	17	17	17	17	17	17	15	17	17	17	17	16	17	16	17	17	17	16	16	17	17	15	17	17	17
2.77484e-05	P11142	P11142	HSPA8	Heat shock cognate 71 kDa protein	HSP7C_HUMAN	15	35.4489	Filtered	15	15	Filtered	Filtered	Filtered	Filtered	15	Filtered	Filtered	15	Filtered	Filtered	Filtered	15	Filtered	Filtered	Filtered	Filtered	15	15	Filtered	15	14	Filtered	Filtered	Filtered	Filtered	Filtered	Filtered	Filtered	15	15	15	Filtered	15	15	15	14	15	15	15
5.94485e-06	P11226	P11226	MBL2	Mannose-binding protein C	MBL2_HUMAN	8	47.9839	8	8	8	8	8	8	8	8	8	8	8	8	8	8	8	8	8	8	8	8	8	8	8	7	8	8	8	8	8	8	8	8	8	8	8	8	8	8	7	8	8	8
9.54186e-06	P11597	P11597	CETP	Cholesteryl ester transfer protein	CETP_HUMAN	11	37.7282	11	11	11	11	11	11	11	11	11	11	11	11	11	9	11	11	11	11	11	11	11	11	11	9	11	11	11	11	11	11	9	11	11	11	9	11	11	11	9	11	11	11
0.000201491	P13473;P13473-2;P13473-3	P13473	LAMP2	Lysosome-associated membrane glycoprotein 2;Isoform LAMP-2B of Lysosome-associated membrane glycoprotein 2;Isoform LAMP-2C of Lysosome-associated membrane glycoprotein 2	LAMP2_HUMAN	1	2.92683	1	1	1	Filtered	Filtered	1	1	1	1	Filtered	Filtered	Filtered	1	Filtered	1	1	1	1	Filtered	1	1	1	1	Filtered	1	1	Filtered	1	Filtered	1	1	1	1	1	Filtered	Filtered	1	1	1	1	1	Filtered
8.81148e-07	P13645	P13645	KRT10	Keratin, type I cytoskeletal 10	K1C10_HUMAN	33	86.4726	33	33	33	33	33	33	33	33	33	33	33	33	33	33	33	33	33	33	33	33	33	33	33	33	33	33	33	33	33	33	33	33	33	33	33	32	33	33	33	33	33	33
3.38678e-06	P13647	P13647	KRT5	Keratin, type II cytoskeletal 5	K2C5_HUMAN	21	47.4576	Filtered	21	Filtered	Filtered	Filtered	Filtered	21	Filtered	21	Filtered	21	21	21	Filtered	21	Filtered	Filtered	Filtered	Filtered	Filtered	Filtered	21	21	17	21	21	Filtered	21	21	21	18	21	21	21	19	Filtered	Filtered	21	18	Filtered	21	21
1.19963e-06	P13671	P13671	C6	Complement component C6	CO6_HUMAN	42	69.8073	42	42	42	42	42	42	42	42	42	42	42	42	42	39	42	42	42	42	42	42	42	42	42	40	42	42	42	42	41	42	39	42	42	42	41	41	42	42	40	42	42	42
3.16411e-06	P13796	P13796	LCP1	Plastin-2	PLSL_HUMAN	29	70.8134	29	29	29	29	29	29	29	29	29	29	29	29	29	28	29	29	29	29	29	29	29	29	29	28	29	29	29	29	28	29	28	29	29	29	28	28	29	29	28	29	29	29
9.46283e-07	P14151;P14151-2	P14151	SELL	L-selectin;Isoform 2 of L-selectin	LYAM1_HUMAN	7	24.7312	7	7	7	7	7	7	7	7	7	7	7	7	7	6	7	7	7	7	7	7	7	7	7	7	7	7	7	7	7	7	6	7	7	7	7	7	7	7	7	7	7	7
0.000873301	P14209;P14209-3	P14209	CD99	CD99 antigen;Isoform 3 of CD99 antigen	CD99_HUMAN	1	7.56757	Filtered	Filtered	Filtered	Filtered	Filtered	Filtered	Filtered	Filtered	Filtered	Filtered	Filtered	Filtered	Filtered	Filtered	Filtered	Filtered	Filtered	Filtered	Filtered	Filtered	Filtered	Filtered	Filtered	1	Filtered	1	Filtered	Filtered	Filtered	Filtered	Filtered	Filtered	Filtered	Filtered	Filtered	Filtered	Filtered	Filtered	1	Filtered	Filtered	Filtered
2.27868e-05	P14618	P14618	PKM	Pyruvate kinase PKM	KPYM_HUMAN	18	53.8606	Filtered	18	18	18	18	18	18	Filtered	Filtered	Filtered	18	18	Filtered	Filtered	18	Filtered	18	Filtered	Filtered	Filtered	18	18	18	Filtered	18	18	18	18	Filtered	18	Filtered	18	18	18	Filtered	Filtered	18	18	Filtered	18	18	18
2.23081e-06	P14625	P14625	HSP90B1	Endoplasmin	ENPL_HUMAN	12	22.2914	Filtered	Filtered	12	12	Filtered	12	Filtered	Filtered	12	Filtered	12	12	Filtered	Filtered	12	Filtered	12	Filtered	Filtered	12	12	12	Filtered	12	12	12	Filtered	12	12	Filtered	Filtered	12	12	Filtered	12	Filtered	12	12	12	Filtered	Filtered	Filtered
6.20364e-05	P14780	P14780	MMP9	Matrix metalloproteinase-9	MMP9_HUMAN	2	3.9604	Filtered	Filtered	2	Filtered	Filtered	Filtered	Filtered	Filtered	Filtered	Filtered	Filtered	Filtered	Filtered	Filtered	Filtered	Filtered	Filtered	Filtered	Filtered	Filtered	Filtered	2	Filtered	Filtered	Filtered	Filtered	Filtered	Filtered	Filtered	Filtered	2	Filtered	2	Filtered	Filtered	Filtered	2	Filtered	Filtered	Filtered	Filtered	Filtered
2.07348e-05	P14923	P14923	JUP	Junction plakoglobin	PLAK_HUMAN	11	21.745	Filtered	Filtered	Filtered	Filtered	Filtered	Filtered	Filtered	Filtered	Filtered	Filtered	Filtered	Filtered	Filtered	Filtered	Filtered	Filtered	Filtered	Filtered	Filtered	Filtered	Filtered	Filtered	Filtered	Filtered	Filtered	Filtered	Filtered	Filtered	Filtered	Filtered	Filtered	Filtered	Filtered	11	Filtered	Filtered	Filtered	11	11	Filtered	11	Filtered
9.27656e-07	P15169	P15169	CPN1	Carboxypeptidase N catalytic chain	CBPN_HUMAN	13	45.8515	13	13	13	13	13	13	13	13	13	13	13	13	13	13	13	13	13	13	13	13	13	13	13	13	13	13	13	13	13	13	13	13	13	13	13	13	13	13	13	13	13	13
5.56811e-06	P15814	P15814	IGLL1	Immunoglobulin lambda-like polypeptide 1	IGLL1_HUMAN	3	23.0047	3	3	3	3	3	3	3	3	3	3	3	3	3	3	3	3	3	3	3	3	3	3	3	3	3	3	3	3	3	3	3	3	3	3	3	3	3	3	3	3	3	3
1.99753e-06	P15924	P15924	DSP	Desmoplakin	DESP_HUMAN	30	14.629	Filtered	Filtered	Filtered	Filtered	Filtered	Filtered	Filtered	Filtered	Filtered	Filtered	Filtered	Filtered	Filtered	Filtered	Filtered	Filtered	Filtered	Filtered	Filtered	Filtered	Filtered	Filtered	Filtered	Filtered	30	Filtered	Filtered	Filtered	Filtered	Filtered	Filtered	30	Filtered	30	Filtered	Filtered	Filtered	30	30	Filtered	30	Filtered
0.00169141	P17813;P17813-2	P17813	ENG	Endoglin;Isoform Short of Endoglin	EGLN_HUMAN	1	2.73556	Filtered	1	1	1	1	Filtered	1	1	1	Filtered	Filtered	Filtered	1	Filtered	1	Filtered	Filtered	Filtered	Filtered	1	Filtered	Filtered	1	1	Filtered	Filtered	Filtered	1	Filtered	Filtered	Filtered	1	Filtered	Filtered	Filtered	1	Filtered	Filtered	Filtered	Filtered	1	1
5.94485e-06	P18065	P18065	IGFBP2	Insulin-like growth factor-binding protein 2	IBP2_HUMAN	8	39.0769	Filtered	8	8	Filtered	Filtered	Filtered	Filtered	8	Filtered	8	Filtered	Filtered	Filtered	Filtered	Filtered	Filtered	Filtered	Filtered	Filtered	Filtered	8	8	8	Filtered	8	8	Filtered	8	8	Filtered	8	8	8	8	Filtered	8	8	8	8	8	8	8
0.000110938	P18206;P18206-2	P18206	VCL	Vinculin;Isoform 1 of Vinculin	VINC_HUMAN	12	16.3139	Filtered	12	12	12	Filtered	12	Filtered	Filtered	Filtered	Filtered	12	Filtered	12	Filtered	Filtered	Filtered	Filtered	Filtered	Filtered	Filtered	Filtered	12	Filtered	Filtered	Filtered	Filtered	Filtered	Filtered	Filtered	Filtered	10	Filtered	Filtered	Filtered	Filtered	Filtered	12	Filtered	9	Filtered	12	Filtered
1.23605e-06	P18428	P18428	LBP	Lipopolysaccharide-binding protein	LBP_HUMAN	17	50.104	17	17	17	17	17	17	17	17	17	17	17	17	17	17	17	17	17	17	17	17	17	17	17	16	17	17	17	17	17	17	17	17	17	17	17	17	17	17	16	17	17	17
4.26929e-05	P18669	P18669	PGAM1	Phosphoglycerate mutase 1	PGAM1_HUMAN	5	29.5276	Filtered	5	5	Filtered	Filtered	Filtered	Filtered	Filtered	Filtered	Filtered	Filtered	Filtered	Filtered	Filtered	Filtered	Filtered	Filtered	Filtered	Filtered	Filtered	Filtered	5	Filtered	Filtered	Filtered	5	Filtered	Filtered	Filtered	Filtered	5	Filtered	5	Filtered	Filtered	Filtered	5	5	Filtered	Filtered	Filtered	Filtered
2.73514e-06	P19320	P19320	VCAM1	Vascular cell adhesion protein 1	VCAM1_HUMAN	20	40.5954	20	20	20	20	20	20	20	20	20	20	20	20	20	18	20	20	20	20	20	20	20	20	20	18	20	20	20	20	20	20	18	20	20	20	20	20	20	20	18	20	20	20
3.07168e-07	P19652	P19652	ORM2	Alpha-1-acid glycoprotein 2	A1AG2_HUMAN	14	91.5423	14	14	14	14	14	14	14	14	14	14	14	14	14	14	14	14	14	14	14	14	14	14	14	14	14	14	14	14	14	14	14	14	14	14	14	14	14	14	14	14	14	14
6.09075e-08	P19823	P19823	ITIH2	Inter-alpha-trypsin inhibitor heavy chain H2	ITIH2_HUMAN	41	69.3446	41	41	41	41	41	41	41	41	41	41	41	41	41	37	41	41	41	41	41	41	41	41	41	36	41	41	41	41	40	41	37	41	41	41	39	39	41	41	37	41	41	41
6.09075e-08	P19827	P19827	ITIH1	Inter-alpha-trypsin inhibitor heavy chain H1	ITIH1_HUMAN	40	83.0955	40	40	40	40	40	40	40	40	40	40	40	40	40	39	40	40	40	40	40	40	40	40	40	39	40	40	40	40	40	40	39	40	40	40	40	40	40	40	39	40	40	40
4.00407e-07	P20742	P20742	PZP	Pregnancy zone protein	PZP_HUMAN	41	44.6019	41	41	41	41	41	41	41	41	41	41	41	41	41	39	41	41	41	41	41	41	41	41	41	39	41	41	41	41	41	41	39	41	41	41	40	40	41	41	39	41	41	41
6.66182e-08	P20851;P20851-2	P20851	C4BPB	C4b-binding protein beta chain;Isoform 2 of C4b-binding protein beta chain	C4BPB_HUMAN	9	50.7937	9	9	9	9	9	9	9	9	9	9	9	9	9	9	9	9	9	9	9	9	9	9	9	9	9	9	9	9	9	9	9	9	9	9	9	9	9	9	9	9	9	9
6.18643e-05	P22392-2;Q32Q12	P22392-2	NME2;NME1-NME2	Isoform 3 of Nucleoside diphosphate kinase B;Nucleoside diphosphate kinase	NDKB_HUMAN;Q32Q12_HUMAN	7	62.5	Filtered	Filtered	Filtered	Filtered	Filtered	Filtered	Filtered	Filtered	Filtered	Filtered	7	Filtered	Filtered	Filtered	7	Filtered	7	Filtered	Filtered	Filtered	7	Filtered	7	Filtered	Filtered	Filtered	Filtered	Filtered	Filtered	Filtered	Filtered	Filtered	Filtered	Filtered	Filtered	Filtered	7	7	Filtered	Filtered	Filtered	Filtered
3.61482e-05	P22692;P22692-2	P22692	IGFBP4	Insulin-like growth factor-binding protein 4;Isoform 2 of Insulin-like growth factor-binding protein 4	IBP4_HUMAN	3	17.8295	3	3	3	3	3	3	3	3	3	3	3	3	3	Filtered	3	3	3	3	3	3	3	3	3	3	3	3	3	3	3	3	3	3	3	3	3	3	3	3	3	3	3	3
4.8356e-07	P22792	P22792	CPN2	Carboxypeptidase N subunit 2	CPN2_HUMAN	12	29.3578	12	12	12	12	12	12	12	12	12	12	12	12	12	11	12	12	12	12	12	12	12	12	12	9	12	12	12	12	12	12	11	12	12	12	11	11	12	12	11	12	12	12
1.44662e-06	P22891;P22891-2	P22891	PROZ	Vitamin K-dependent protein Z;Isoform 2 of Vitamin K-dependent protein Z	PROZ_HUMAN	10	31.75	10	10	10	10	10	10	10	10	10	10	10	10	10	9	10	10	10	10	10	10	10	10	10	9	10	10	10	10	10	10	9	10	10	10	10	10	10	10	9	10	10	10
0.000338686	P22897	P22897	MRC1	Macrophage mannose receptor 1	MRC1_HUMAN	4	3.50275	Filtered	4	Filtered	Filtered	Filtered	Filtered	Filtered	Filtered	Filtered	Filtered	Filtered	Filtered	Filtered	Filtered	Filtered	Filtered	Filtered	Filtered	Filtered	4	Filtered	4	Filtered	Filtered	Filtered	4	Filtered	Filtered	Filtered	Filtered	Filtered	Filtered	4	Filtered	Filtered	Filtered	4	Filtered	Filtered	Filtered	Filtered	4
3.18943e-05	P23083	P23083	IGHV1-2	Immunoglobulin heavy variable 1-2	HV102_HUMAN	3	28.2051	3	3	3	3	3	3	Filtered	3	3	3	Filtered	Filtered	Filtered	3	3	Filtered	3	Filtered	3	3	3	3	3	3	3	3	3	3	3	3	3	3	3	3	Filtered	3	3	3	3	3	3	3
3.85161e-07	P23142	P23142	FBLN1	Fibulin-1	FBLN1_HUMAN	22	50.6401	22	22	22	22	22	22	22	22	22	22	22	22	22	21	22	22	22	22	22	22	22	22	22	22	22	22	22	22	22	22	21	22	22	22	22	22	22	22	22	22	22	22
1.34801e-07	P25311	P25311	AZGP1	Zinc-alpha-2-glycoprotein	ZA2G_HUMAN	14	62.4161	15	15	15	15	15	15	15	15	15	15	15	15	15	14	15	15	15	15	15	15	15	15	15	14	15	15	15	15	15	15	14	15	15	15	14	14	15	15	14	15	15	15
2.70188e-07	P26038	P26038	MSN	Moesin	MOES_HUMAN	4	8.31889	Filtered	4	4	4	Filtered	Filtered	4	Filtered	Filtered	4	4	Filtered	Filtered	Filtered	Filtered	Filtered	4	Filtered	4	Filtered	4	4	Filtered	4	Filtered	4	4	Filtered	4	Filtered	Filtered	Filtered	4	Filtered	Filtered	4	Filtered	Filtered	Filtered	Filtered	Filtered	4
5.48249e-07	P27169	P27169	PON1	Serum paraoxonase/arylesterase 1	PON1_HUMAN	15	81.4085	15	15	15	15	15	15	15	15	15	15	15	15	15	14	15	15	15	15	15	15	15	15	15	15	15	15	15	15	15	15	14	15	15	15	15	15	15	15	15	15	15	15
1.68196e-06	P27918	P27918	CFP	Properdin	PROP_HUMAN	8	27.2921	8	8	8	8	8	8	8	8	8	8	8	8	8	8	8	8	8	8	8	8	8	8	8	8	8	8	8	8	8	8	8	8	8	8	8	8	8	8	8	8	8	8
5.94485e-06	P28799	P28799	GRN	Progranulin	GRN_HUMAN	4	13.1535	Filtered	Filtered	Filtered	Filtered	Filtered	Filtered	Filtered	Filtered	Filtered	Filtered	Filtered	Filtered	Filtered	Filtered	Filtered	Filtered	Filtered	Filtered	Filtered	Filtered	Filtered	4	Filtered	Filtered	Filtered	Filtered	Filtered	Filtered	Filtered	Filtered	Filtered	Filtered	4	Filtered	Filtered	Filtered	Filtered	Filtered	Filtered	Filtered	Filtered	Filtered
3.07501e-06	P29622	P29622	SERPINA4	Kallistatin	KAIN_HUMAN	7	24.8244	7	Filtered	7	7	Filtered	7	7	Filtered	7	7	7	7	7	Filtered	7	Filtered	7	Filtered	7	7	7	7	7	7	7	7	7	7	7	7	7	7	7	7	7	7	7	7	7	7	7	7
2.01881e-05	P30041	P30041	PRDX6	Peroxiredoxin-6	PRDX6_HUMAN	10	63.8393	Filtered	Filtered	10	Filtered	Filtered	Filtered	10	Filtered	Filtered	Filtered	10	Filtered	Filtered	Filtered	10	Filtered	10	Filtered	Filtered	10	10	10	10	9	Filtered	10	Filtered	10	10	Filtered	Filtered	10	10	Filtered	Filtered	10	10	Filtered	10	Filtered	Filtered	Filtered
1.34146e-05	P30043	P30043	BLVRB	Flavin reductase (NADPH)	BLVRB_HUMAN	6	50.9709	Filtered	Filtered	6	Filtered	Filtered	6	Filtered	6	Filtered	Filtered	6	6	Filtered	Filtered	6	6	6	6	6	6	6	6	6	6	6	6	6	6	6	Filtered	Filtered	6	6	Filtered	Filtered	6	6	Filtered	6	Filtered	Filtered	6
8.52864e-05	P30101	P30101	PDIA3	Protein disulfide-isomerase A3	PDIA3_HUMAN	7	21.7822	Filtered	7	Filtered	Filtered	Filtered	Filtered	Filtered	Filtered	Filtered	Filtered	7	Filtered	Filtered	Filtered	Filtered	Filtered	Filtered	Filtered	Filtered	Filtered	Filtered	Filtered	Filtered	Filtered	Filtered	Filtered	Filtered	Filtered	Filtered	Filtered	Filtered	Filtered	Filtered	Filtered	Filtered	Filtered	7	Filtered	Filtered	Filtered	Filtered	Filtered
0.000271164	P31146	P31146	CORO1A	Coronin-1A	COR1A_HUMAN	4	15.6182	Filtered	Filtered	Filtered	Filtered	Filtered	Filtered	Filtered	Filtered	Filtered	Filtered	Filtered	Filtered	Filtered	Filtered	Filtered	Filtered	Filtered	Filtered	Filtered	Filtered	Filtered	4	Filtered	Filtered	Filtered	Filtered	Filtered	Filtered	Filtered	Filtered	Filtered	Filtered	Filtered	Filtered	Filtered	Filtered	4	Filtered	Filtered	Filtered	4	Filtered
3.03835e-07	P32119	P32119	PRDX2	Peroxiredoxin-2	PRDX2_HUMAN	7	60.6061	7	7	7	7	7	7	7	7	7	7	7	7	7	6	7	7	7	7	7	7	7	7	7	6	7	7	7	7	7	7	6	7	7	7	7	7	7	7	7	7	7	7
6.53142e-07	P33151	P33151	CDH5	Cadherin-5	CADH5_HUMAN	8	14.5408	8	8	8	8	8	8	8	8	8	8	8	8	8	7	8	8	8	8	8	8	8	8	8	8	8	8	8	8	8	8	7	8	8	8	8	8	8	8	8	8	8	8
4.21483e-05	P33908	P33908	MAN1A1	Mannosyl-oligosaccharide 1,2-alpha-mannosidase IA	MA1A1_HUMAN	6	13.3231	6	6	6	6	6	6	6	6	6	6	6	6	6	5	6	6	6	6	6	6	6	6	6	5	6	6	6	6	6	6	5	6	6	6	5	5	6	6	5	6	6	6
0.000160607	P34096	P34096	RNASE4	Ribonuclease 4	RNAS4_HUMAN	2	21.0884	Filtered	2	2	Filtered	Filtered	2	Filtered	2	Filtered	Filtered	2	2	2	Filtered	Filtered	Filtered	Filtered	Filtered	Filtered	Filtered	Filtered	2	Filtered	Filtered	Filtered	2	Filtered	2	Filtered	Filtered	2	Filtered	2	2	Filtered	2	2	Filtered	Filtered	2	Filtered	2
3.41975e-07	P35527	P35527	KRT9	Keratin, type I cytoskeletal 9	K1C9_HUMAN	45	141.894	45	45	45	45	45	45	45	45	45	45	45	45	45	41	45	45	45	45	45	45	45	45	45	41	45	45	45	45	45	45	41	45	45	45	43	43	45	45	41	45	45	45
2.14156e-07	P35542	P35542	SAA4	Serum amyloid A-4 protein	SAA4_HUMAN	7	64.6154	7	7	7	7	7	7	7	7	7	7	7	7	7	6	7	7	7	7	7	7	7	7	7	6	7	7	7	7	7	7	6	7	7	7	6	6	7	7	6	7	7	7
3.06466e-07	P35858;P35858-2	P35858	IGFALS	Insulin-like growth factor-binding protein complex acid labile subunit;Isoform 2 of Insulin-like growth factor-binding protein complex acid labile subunit	ALS_HUMAN	21	45.124	21	21	21	21	21	21	21	21	21	21	21	21	21	21	21	21	21	21	21	21	21	21	21	21	21	21	21	21	21	21	21	21	21	21	21	21	21	21	21	21	21	21
6.36481e-07	P35908	P35908	KRT2	Keratin, type II cytoskeletal 2 epidermal	K22E_HUMAN	34	87.4804	34	34	34	34	34	34	34	34	34	34	34	34	34	32	34	34	34	34	34	34	34	34	34	33	34	34	34	34	34	34	32	34	34	34	33	33	34	34	33	34	34	34
6.53142e-07	P36537;P36537-2;Q9BY64	P36537	UGT2B10;UGT2B10;UGT2B28	UDP-glucuronosyltransferase 2B10;Isoform 2 of UDP-glucuronosyltransferase 2B10;UDP-glucuronosyltransferase 2B28	UDB10_HUMAN;UDB10_HUMAN;UDB28_HUMAN	1	1.70455	1	1	1	1	1	1	1	1	1	1	1	1	1	1	1	1	1	1	1	1	1	1	1	1	1	1	1	1	1	1	1	1	1	1	1	1	1	1	1	1	1	1
6.09075e-08	P36955	P36955	SERPINF1	Pigment epithelium-derived factor	PEDF_HUMAN	17	63.8756	17	17	17	17	17	17	17	17	17	17	17	17	17	17	17	17	17	17	17	17	17	17	17	16	17	17	17	17	17	17	17	17	17	17	17	17	17	17	17	17	17	17
8.8772e-05	P37802;P37802-2;X6RJP6	P37802	TAGLN2	Transgelin-2;Isoform 2 of Transgelin-2;Transgelin-2 (Fragment)	TAGL2_HUMAN;TAGL2_HUMAN;X6RJP6_HUMAN	4	27.6382	Filtered	Filtered	Filtered	Filtered	Filtered	Filtered	Filtered	Filtered	Filtered	Filtered	4	Filtered	Filtered	Filtered	Filtered	Filtered	Filtered	Filtered	Filtered	Filtered	Filtered	Filtered	Filtered	Filtered	Filtered	Filtered	Filtered	Filtered	Filtered	Filtered	Filtered	Filtered	Filtered	Filtered	Filtered	Filtered	4	Filtered	Filtered	Filtered	Filtered	4
0.000187106	P39060;P39060-1;P39060-2	P39060	COL18A1	Collagen alpha-1(XVIII) chain;Isoform 2 of Collagen alpha-1(XVIII) chain;Isoform 3 of Collagen alpha-1(XVIII) chain	COIA1_HUMAN	3	3.81984	Filtered	Filtered	3	Filtered	Filtered	Filtered	Filtered	3	Filtered	3	Filtered	3	Filtered	Filtered	Filtered	Filtered	Filtered	Filtered	Filtered	Filtered	Filtered	3	Filtered	3	3	Filtered	Filtered	3	3	Filtered	3	Filtered	Filtered	Filtered	Filtered	3	3	Filtered	Filtered	3	3	3
2.67201e-06	P41222	P41222	PTGDS	Prostaglandin-H2 D-isomerase	PTGDS_HUMAN	2	17.3684	2	2	2	2	2	2	2	2	2	2	2	2	2	2	2	2	2	2	2	2	2	2	2	2	2	2	2	2	2	2	2	2	2	2	2	2	2	2	2	2	2	2
0.000201133	P43121;P43121-2	P43121	MCAM	Cell surface glycoprotein MUC18;Isoform 2 of Cell surface glycoprotein MUC18	MUC18_HUMAN	2	3.71517	Filtered	2	2	2	2	Filtered	2	2	Filtered	Filtered	2	2	2	2	2	2	2	2	Filtered	2	2	2	2	2	2	2	Filtered	Filtered	2	Filtered	2	Filtered	2	Filtered	2	2	Filtered	2	Filtered	2	2	2
3.95866e-07	P43251;P43251-2;P43251-3;P43251-4	P43251	BTD	Biotinidase;Isoform 2 of Biotinidase;Isoform 3 of Biotinidase;Isoform 4 of Biotinidase	BTD_HUMAN	10	27.0718	10	10	10	10	10	10	10	10	10	10	10	10	10	10	10	10	10	10	10	10	10	10	10	10	10	10	10	10	10	10	10	10	10	10	10	10	10	10	10	10	10	10
6.09075e-08	P43652	P43652	AFM	Afamin	AFAM_HUMAN	39	84.808	39	39	39	39	39	39	39	39	39	39	39	39	39	35	39	39	39	39	39	39	39	39	39	37	39	39	39	39	39	39	35	39	39	39	37	38	39	39	37	39	39	39
7.59005e-06	P48668	P48668	KRT6C	Keratin, type II cytoskeletal 6C	K2C6C_HUMAN	38	89.1844	38	38	38	38	38	38	38	38	38	38	38	38	38	37	38	38	38	38	38	38	38	38	38	35	38	38	38	38	38	38	37	38	38	38	37	37	38	38	36	38	38	38
6.09075e-08	P48740	P48740	MASP1	Mannan-binding lectin serine protease 1	MASP1_HUMAN	18	38.6266	18	18	18	18	18	18	18	18	18	18	18	18	18	17	18	18	18	18	18	18	18	18	18	18	18	18	18	18	18	18	17	18	18	18	18	18	18	18	18	18	18	18
6.84987e-06	P48740-2	P48740-2	MASP1	Isoform 2 of Mannan-binding lectin serine protease 1	MASP1_HUMAN	7	17.5966	7	7	7	7	7	7	7	7	7	7	7	7	7	Filtered	7	7	7	7	7	7	7	7	7	7	7	7	7	7	7	7	6	7	7	7	7	6	7	7	7	7	7	7
1.1233e-06	P51884	P51884	LUM	Lumican	LUM_HUMAN	13	50.2959	13	13	13	13	13	13	13	13	13	13	13	13	13	11	13	13	13	13	13	13	13	13	13	11	13	13	13	13	13	13	11	13	13	13	12	13	13	13	11	13	13	13
2.63559e-06	P52952	P52952	NKX2-5	Homeobox protein Nkx-2.5	NKX25_HUMAN	1	2.46914	Filtered	Filtered	1	1	1	1	1	1	1	1	1	1	1	1	1	1	1	1	1	1	1	1	Filtered	1	1	1	Filtered	1	1	1	1	1	1	1	1	1	1	1	1	1	1	1
1.05754e-05	P54577	P54577	YARS	Tyrosine--tRNA ligase, cytoplasmic	SYYC_HUMAN	7	15.7197	Filtered	Filtered	7	7	Filtered	Filtered	Filtered	7	7	7	Filtered	7	7	7	7	7	7	7	7	7	7	7	7	7	7	7	7	7	7	7	7	7	7	7	7	7	7	7	7	7	7	7
1.49412e-06	P55056	P55056	APOC4	Apolipoprotein C-IV	APOC4_HUMAN	3	25.1969	3	3	3	3	3	3	3	3	3	3	3	3	3	2	3	3	3	3	3	3	3	3	3	2	3	3	3	3	3	3	2	3	3	3	3	3	3	3	2	3	3	3
8.5062e-07	P55058;P55058-2;P55058-3	P55058	PLTP	Phospholipid transfer protein;Isoform 2 of Phospholipid transfer protein;Isoform 3 of Phospholipid transfer protein	PLTP_HUMAN	11	33.4686	11	11	11	11	11	11	11	11	11	11	11	11	11	10	11	11	11	11	11	11	11	11	11	10	11	11	11	11	11	11	10	11	11	11	10	11	11	11	10	11	11	11
2.37095e-05	P55103	P55103	INHBC	Inhibin beta C chain	INHBC_HUMAN	2	10.7955	Filtered	2	Filtered	2	2	2	2	2	2	Filtered	2	2	2	1	2	2	2	2	2	2	Filtered	2	2	1	2	2	Filtered	2	1	2	1	2	2	2	1	1	2	2	1	2	2	2
0.000711326	P55290;P55290-4	P55290	CDH13	Cadherin-13;Isoform 4 of Cadherin-13	CAD13_HUMAN	2	5.18934	Filtered	Filtered	Filtered	Filtered	Filtered	Filtered	Filtered	Filtered	Filtered	Filtered	Filtered	2	Filtered	Filtered	2	Filtered	2	Filtered	Filtered	2	2	2	Filtered	Filtered	2	2	Filtered	2	2	Filtered	Filtered	Filtered	2	2	Filtered	2	Filtered	Filtered	2	2	Filtered	2
7.25079e-05	P55774	P55774	CCL18	C-C motif chemokine 18	CCL18_HUMAN	3	49.4382	Filtered	Filtered	3	Filtered	Filtered	3	Filtered	Filtered	Filtered	Filtered	3	3	Filtered	Filtered	Filtered	Filtered	Filtered	Filtered	Filtered	Filtered	Filtered	3	Filtered	Filtered	Filtered	Filtered	Filtered	Filtered	Filtered	Filtered	Filtered	Filtered	Filtered	Filtered	Filtered	Filtered	3	Filtered	Filtered	Filtered	Filtered	Filtered
9.4897e-06	P59665;P59666	P59665	DEFA1;DEFA3	Neutrophil defensin 1;Neutrophil defensin 3	DEF1_HUMAN;DEF3_HUMAN	2	19.1489	2	2	2	2	2	2	2	2	2	2	2	2	2	2	2	2	2	2	2	2	2	2	2	2	2	2	2	2	2	2	2	2	2	2	2	2	2	2	2	2	2	2
7.48872e-07	P60709;P63261	P60709	ACTB;ACTG1	Actin, cytoplasmic 1;Actin, cytoplasmic 2	ACTB_HUMAN;ACTG_HUMAN	18	73.0667	18	18	18	18	18	18	18	18	18	18	18	18	18	16	18	18	18	18	18	18	18	18	18	16	18	18	18	18	18	18	16	18	18	18	18	17	18	18	16	18	18	18
0.000361181	P60985;P60985-2	P60985	KRTDAP	Keratinocyte differentiation-associated protein;Isoform 2 of Keratinocyte differentiation-associated protein	KTDAP_HUMAN	1	15.1515	Filtered	Filtered	Filtered	Filtered	Filtered	Filtered	Filtered	Filtered	Filtered	Filtered	Filtered	Filtered	Filtered	Filtered	Filtered	Filtered	Filtered	Filtered	Filtered	1	Filtered	Filtered	1	Filtered	Filtered	Filtered	Filtered	Filtered	Filtered	Filtered	Filtered	Filtered	1	Filtered	Filtered	Filtered	Filtered	Filtered	Filtered	1	1	Filtered
8.25593e-07	P61626	P61626	LYZ	Lysozyme C	LYSC_HUMAN	4	37.1622	4	4	4	4	4	4	4	4	4	4	4	4	4	Filtered	4	4	4	4	4	4	4	4	4	4	4	4	4	4	4	4	Filtered	4	4	4	4	4	4	4	4	4	4	4
5.31388e-05	P61769	P61769	B2M	Beta-2-microglobulin	B2MG_HUMAN	4	46.2185	4	4	4	4	4	4	4	4	4	4	4	4	4	4	4	4	4	4	4	4	4	4	4	4	4	4	4	4	4	4	4	4	4	4	4	4	4	4	4	4	4	4
8.65684e-06	P62258	P62258	YWHAE	14-3-3 protein epsilon	1433E_HUMAN	11	55.2941	Filtered	11	11	Filtered	Filtered	11	Filtered	Filtered	Filtered	Filtered	11	Filtered	Filtered	Filtered	11	Filtered	11	Filtered	11	11	11	11	11	Filtered	Filtered	11	Filtered	Filtered	11	Filtered	Filtered	11	11	Filtered	Filtered	Filtered	11	11	11	11	Filtered	11
6.31539e-06	P62805	P62805	H4C1	Histone H4	H4_HUMAN	6	57.2816	Filtered	6	Filtered	Filtered	Filtered	Filtered	Filtered	Filtered	Filtered	Filtered	Filtered	Filtered	Filtered	Filtered	6	Filtered	Filtered	Filtered	Filtered	6	6	6	Filtered	Filtered	Filtered	6	Filtered	Filtered	Filtered	Filtered	Filtered	Filtered	Filtered	Filtered	Filtered	Filtered	6	6	6	Filtered	Filtered	Filtered
5.5453e-05	P62937	P62937	PPIA	Peptidyl-prolyl cis-trans isomerase A	PPIA_HUMAN	5	36.9697	Filtered	Filtered	5	5	Filtered	Filtered	Filtered	Filtered	Filtered	Filtered	Filtered	Filtered	Filtered	Filtered	Filtered	Filtered	Filtered	Filtered	Filtered	Filtered	5	5	Filtered	Filtered	Filtered	Filtered	Filtered	Filtered	Filtered	Filtered	Filtered	Filtered	Filtered	Filtered	Filtered	Filtered	5	Filtered	Filtered	Filtered	5	Filtered
6.80007e-05	P63104	P63104	YWHAZ	14-3-3 protein zeta/delta	1433Z_HUMAN	6	35.9184	Filtered	Filtered	Filtered	Filtered	Filtered	Filtered	Filtered	Filtered	Filtered	Filtered	Filtered	Filtered	Filtered	Filtered	Filtered	Filtered	Filtered	Filtered	Filtered	Filtered	Filtered	Filtered	Filtered	Filtered	Filtered	Filtered	Filtered	Filtered	Filtered	Filtered	Filtered	Filtered	Filtered	Filtered	Filtered	Filtered	6	Filtered	Filtered	Filtered	Filtered	6
8.84298e-05	P68032;P68133	P68032	ACTC1;ACTA1	Actin, alpha cardiac muscle 1;Actin, alpha skeletal muscle	ACTC_HUMAN;ACTS_HUMAN	3	16.1804	Filtered	3	3	3	Filtered	Filtered	Filtered	3	Filtered	Filtered	3	Filtered	Filtered	Filtered	Filtered	Filtered	Filtered	Filtered	Filtered	Filtered	Filtered	3	3	3	3	3	3	3	Filtered	3	3	3	3	3	Filtered	Filtered	3	3	Filtered	3	3	3
5.6125e-06	P68363	P68363	TUBA1B	Tubulin alpha-1B chain	TBA1B_HUMAN	13	44.7894	Filtered	Filtered	13	Filtered	Filtered	Filtered	Filtered	Filtered	Filtered	Filtered	13	Filtered	Filtered	Filtered	Filtered	Filtered	Filtered	Filtered	Filtered	13	13	13	Filtered	Filtered	Filtered	Filtered	Filtered	Filtered	Filtered	Filtered	Filtered	Filtered	Filtered	Filtered	Filtered	Filtered	13	13	11	Filtered	13	Filtered
6.09075e-08	P68871	P68871	HBB	Hemoglobin subunit beta	HBB_HUMAN	14	133.333	14	14	14	14	14	14	14	14	14	14	14	14	14	13	14	14	14	14	14	14	14	14	14	14	14	14	14	14	14	14	13	14	14	14	14	14	14	14	14	14	14	14
7.32416e-05	P69892	P69892	HBG2	Hemoglobin subunit gamma-2	HBG2_HUMAN	1	8.16327	Filtered	1	1	Filtered	1	Filtered	1	Filtered	1	Filtered	1	1	1	1	1	Filtered	1	Filtered	1	Filtered	1	Filtered	1	Filtered	Filtered	Filtered	Filtered	Filtered	Filtered	1	1	Filtered	Filtered	1	Filtered	1	1	1	Filtered	Filtered	Filtered	Filtered
7.40104e-07	P69905	P69905	HBA1	Hemoglobin subunit alpha	HBA_HUMAN	12	159.859	12	12	12	12	12	12	12	12	12	12	12	12	12	12	12	12	12	12	12	12	12	12	12	12	12	12	12	12	12	12	12	12	12	12	12	12	12	12	12	12	12	12
8.00677e-06	P78386	P78386	KRT85	Keratin, type II cuticular Hb5	KRT85_HUMAN	4	10.6509	4	4	4	4	4	Filtered	4	4	4	4	4	4	4	4	4	4	4	4	4	4	4	4	4	4	4	4	4	4	4	4	4	4	4	4	4	4	4	4	4	4	4	4
6.53142e-07	P80108	P80108	GPLD1	Phosphatidylinositol-glycan-specific phospholipase D	PHLD_HUMAN	26	47.8571	26	26	26	26	26	26	26	26	26	26	26	26	26	24	26	26	26	26	26	26	26	26	26	24	26	26	26	26	26	26	24	26	26	26	26	26	26	26	25	26	26	26
4.4318e-05	P80723	P80723	BASP1	Brain acid soluble protein 1	BASP1_HUMAN	7	63.4361	Filtered	7	7	Filtered	Filtered	7	Filtered	7	Filtered	Filtered	Filtered	7	Filtered	Filtered	7	Filtered	Filtered	Filtered	Filtered	7	Filtered	7	Filtered	7	7	7	Filtered	Filtered	7	Filtered	7	7	7	7	Filtered	Filtered	7	7	7	7	Filtered	Filtered
5.58503e-05	P80748	P80748	IGLV3-21	Immunoglobulin lambda variable 3-21	LV321_HUMAN	3	57.265	Filtered	Filtered	3	Filtered	Filtered	Filtered	Filtered	3	3	3	Filtered	Filtered	3	3	Filtered	Filtered	Filtered	Filtered	Filtered	Filtered	Filtered	Filtered	3	Filtered	Filtered	Filtered	Filtered	3	Filtered	3	Filtered	Filtered	Filtered	3	3	3	Filtered	3	Filtered	Filtered	Filtered	3
0.000258295	P81605	P81605	DCD	Dermcidin	DCD_HUMAN	4	45.4545	Filtered	4	4	4	4	4	4	4	Filtered	Filtered	4	Filtered	4	Filtered	4	Filtered	4	Filtered	4	4	Filtered	Filtered	Filtered	4	4	4	4	4	4	4	Filtered	4	4	4	4	4	4	4	Filtered	4	4	4
0.000250875	P98160	P98160	HSPG2	Basement membrane-specific heparan sulfate proteoglycan core protein	PGBM_HUMAN	3	1.13869	Filtered	3	3	3	3	3	3	Filtered	3	3	3	Filtered	3	3	3	Filtered	3	Filtered	3	3	3	3	3	3	3	3	3	3	3	3	3	3	Filtered	3	Filtered	Filtered	3	3	3	3	3	3
0.000488141	Q01459	Q01459	CTBS	Di-N-acetylchitobiase	DIAC_HUMAN	3	10.9091	3	Filtered	3	Filtered	Filtered	Filtered	Filtered	Filtered	3	Filtered	Filtered	3	3	3	3	Filtered	3	Filtered	3	3	3	Filtered	Filtered	3	3	3	3	3	3	3	3	3	3	Filtered	3	3	Filtered	Filtered	3	3	3	Filtered
2.63559e-06	Q02985	Q02985	CFHR3	Complement factor H-related protein 3	FHR3_HUMAN	11	46.3636	11	11	11	11	11	11	11	11	11	11	11	11	11	10	11	11	11	11	11	11	11	11	11	10	11	11	11	11	10	11	10	11	11	11	10	10	11	11	10	11	11	11
5.97878e-07	Q03591	Q03591	CFHR1	Complement factor H-related protein 1	FHR1_HUMAN	17	95.4545	17	17	17	17	17	17	17	17	17	17	17	17	17	16	17	17	17	17	17	17	17	17	17	16	17	17	17	17	16	17	16	17	17	17	16	16	17	17	16	17	17	17
9.24086e-05	Q04695	Q04695	KRT17	Keratin, type I cytoskeletal 17	K1C17_HUMAN	12	41.6667	Filtered	Filtered	Filtered	Filtered	Filtered	Filtered	12	Filtered	Filtered	Filtered	Filtered	Filtered	12	Filtered	Filtered	Filtered	Filtered	Filtered	Filtered	Filtered	Filtered	Filtered	Filtered	Filtered	Filtered	Filtered	Filtered	Filtered	Filtered	Filtered	Filtered	Filtered	Filtered	12	Filtered	Filtered	Filtered	12	11	Filtered	Filtered	Filtered
1.09213e-06	Q04756	Q04756	HGFAC	Hepatocyte growth factor activator	HGFA_HUMAN	18	39.3893	18	18	18	18	18	19	18	18	18	18	18	18	18	17	18	18	18	18	18	18	18	18	18	18	18	18	18	18	18	18	17	18	18	18	18	18	18	18	18	18	18	18
2.97869e-07	Q06033;Q06033-2	Q06033	ITIH3	Inter-alpha-trypsin inhibitor heavy chain H3;Isoform 2 of Inter-alpha-trypsin inhibitor heavy chain H3	ITIH3_HUMAN	31	56.9663	31	31	31	31	31	31	31	31	31	31	31	31	31	29	31	31	31	31	31	31	31	31	31	29	31	31	31	31	31	31	29	31	31	31	30	30	31	31	29	31	31	31
6.0321e-05	Q06141	Q06141	REG3A	Regenerating islet-derived protein 3-alpha	REG3A_HUMAN	1	8	Filtered	Filtered	1	Filtered	Filtered	Filtered	Filtered	Filtered	Filtered	1	Filtered	Filtered	Filtered	Filtered	1	Filtered	Filtered	Filtered	Filtered	1	1	1	Filtered	1	Filtered	1	1	1	1	1	Filtered	Filtered	Filtered	1	1	1	Filtered	Filtered	Filtered	1	1	1
0.000142257	Q07954	Q07954	LRP1	Prolow-density lipoprotein receptor-related protein 1	LRP1_HUMAN	2	0.462148	Filtered	Filtered	Filtered	Filtered	Filtered	Filtered	Filtered	Filtered	2	Filtered	Filtered	2	2	Filtered	Filtered	Filtered	Filtered	Filtered	Filtered	Filtered	Filtered	2	Filtered	NaN	2	2	2	2	2	2	Filtered	2	2	2	Filtered	Filtered	Filtered	Filtered	1	2	2	2
2.95418e-06	Q08380	Q08380	LGALS3BP	Galectin-3-binding protein	LG3BP_HUMAN	14	35.2137	14	14	14	14	14	14	14	14	14	14	14	14	14	13	14	14	14	14	14	14	14	14	14	12	14	14	14	14	14	14	13	14	14	14	12	12	14	14	12	14	14	14
6.09075e-08	Q08830	Q08830	FGL1	Fibrinogen-like protein 1	FGL1_HUMAN	10	58.6538	Filtered	10	10	10	10	10	Filtered	10	Filtered	Filtered	10	10	10	Filtered	Filtered	Filtered	10	Filtered	Filtered	Filtered	10	10	Filtered	Filtered	Filtered	10	Filtered	10	10	10	8	10	10	10	Filtered	Filtered	10	10	9	Filtered	Filtered	10
6.53142e-07	Q12805;Q12805-2;Q12805-3;Q12805-4	Q12805	EFEMP1	EGF-containing fibulin-like extracellular matrix protein 1;Isoform 2 of EGF-containing fibulin-like extracellular matrix protein 1;Isoform 3 of EGF-containing fibulin-like extracellular matrix protein 1;Isoform 4 of EGF-containing fibulin-like extracellular matrix protein 1	FBLN3_HUMAN	17	53.144	17	17	17	17	17	17	17	17	17	17	17	17	17	14	17	17	17	17	17	17	17	17	17	16	17	17	17	17	17	17	14	17	17	17	16	16	17	17	16	17	17	17
0.000116139	Q12907	Q12907	LMAN2	Vesicular integral-membrane protein VIP36	LMAN2_HUMAN	1	3.08989	Filtered	Filtered	Filtered	Filtered	Filtered	Filtered	Filtered	Filtered	Filtered	Filtered	Filtered	Filtered	Filtered	Filtered	Filtered	Filtered	Filtered	Filtered	Filtered	Filtered	Filtered	Filtered	Filtered	Filtered	Filtered	Filtered	Filtered	Filtered	Filtered	Filtered	Filtered	Filtered	Filtered	Filtered	Filtered	Filtered	Filtered	Filtered	Filtered	Filtered	Filtered	Filtered
4.86505e-05	Q13103	Q13103	SPP2	Secreted phosphoprotein 24	SPP24_HUMAN	4	22.2749	Filtered	Filtered	4	4	4	4	4	4	4	4	Filtered	4	4	Filtered	4	4	4	4	4	4	4	4	4	Filtered	4	4	4	4	4	4	4	4	4	4	4	Filtered	4	4	4	4	4	4
0.000160607	Q13201	Q13201	MMRN1	Multimerin-1	MMRN1_HUMAN	7	10.1792	Filtered	Filtered	7	Filtered	Filtered	Filtered	Filtered	Filtered	Filtered	Filtered	Filtered	Filtered	Filtered	Filtered	Filtered	Filtered	Filtered	Filtered	Filtered	Filtered	Filtered	Filtered	Filtered	Filtered	Filtered	7	Filtered	Filtered	Filtered	Filtered	6	Filtered	7	Filtered	Filtered	Filtered	7	Filtered	Filtered	7	7	Filtered
0.000258432	Q13643	Q13643	FHL3	Four and a half LIM domains protein 3	FHL3_HUMAN	1	7.85714	1	1	1	1	1	1	1	1	1	1	1	1	1	1	1	1	1	1	Filtered	1	1	1	1	1	1	1	1	1	1	1	1	1	1	1	1	1	1	1	1	1	1	1
9.60866e-06	Q13790	Q13790	APOF	Apolipoprotein F	APOF_HUMAN	7	36.1963	7	7	7	7	7	7	7	7	7	7	7	7	7	7	7	7	7	7	7	7	7	7	7	7	7	7	7	7	7	7	7	7	7	7	7	7	7	7	7	7	7	7
0.000198072	Q14126	Q14126	DSG2	Desmoglein-2	DSG2_HUMAN	7	8.94454	Filtered	7	7	Filtered	Filtered	7	Filtered	7	7	7	7	Filtered	Filtered	Filtered	Filtered	Filtered	Filtered	Filtered	Filtered	Filtered	Filtered	Filtered	7	Filtered	7	7	Filtered	7	Filtered	7	6	7	7	7	6	6	7	Filtered	6	7	7	7
2.50485e-06	Q14376;Q14376-2;Q5QPP1;Q5QPP3;Q5QPP4	Q14376	GALE	UDP-glucose 4-epimerase;Isoform 2 of UDP-glucose 4-epimerase;UDP-glucose 4-epimerase (Fragment);UDP-glucose 4-epimerase (Fragment);UDP-glucose 4-epimerase (Fragment)	GALE_HUMAN;GALE_HUMAN;Q5QPP1_HUMAN;Q5QPP3_HUMAN;Q5QPP4_HUMAN	1	2.29885	1	1	1	1	1	1	1	1	1	1	1	1	1	1	1	1	1	1	1	1	1	1	1	NaN	1	1	1	1	1	1	1	1	1	1	1	1	1	1	1	1	1	1
0.000763037	Q14515;Q14515-2	Q14515	SPARCL1	SPARC-like protein 1;Isoform 2 of SPARC-like protein 1	SPRL1_HUMAN	4	11.4458	Filtered	Filtered	Filtered	Filtered	Filtered	Filtered	Filtered	Filtered	Filtered	Filtered	Filtered	4	Filtered	Filtered	Filtered	Filtered	4	Filtered	Filtered	4	Filtered	4	Filtered	4	4	4	Filtered	4	4	Filtered	4	4	4	4	Filtered	4	Filtered	Filtered	4	4	Filtered	Filtered
1.74373e-06	Q14520;Q14520-2	Q14520	HABP2	Hyaluronan-binding protein 2;Isoform 2 of Hyaluronan-binding protein 2	HABP2_HUMAN	23	68.9286	23	23	23	23	23	23	23	23	23	23	23	23	23	21	23	23	23	23	23	23	23	23	23	22	23	23	23	23	23	23	21	23	23	23	23	23	23	23	22	23	23	23
1.45831e-07	Q14624	Q14624	ITIH4	Inter-alpha-trypsin inhibitor heavy chain H4	ITIH4_HUMAN	56	103.333	56	56	56	56	56	56	56	56	56	56	56	56	56	54	56	56	56	56	56	56	56	56	56	56	56	56	56	56	56	56	54	56	56	56	56	56	56	56	56	56	56	56
0.000348407	Q14624-2	Q14624-2	ITIH4	Isoform 2 of Inter-alpha-trypsin inhibitor heavy chain H4	ITIH4_HUMAN	3	6.55914	Filtered	3	3	Filtered	Filtered	3	3	Filtered	Filtered	3	Filtered	3	Filtered	Filtered	3	Filtered	3	Filtered	Filtered	Filtered	3	3	3	2	3	3	Filtered	3	3	Filtered	Filtered	3	3	Filtered	2	2	3	Filtered	Filtered	3	3	3
1.07815e-05	Q14624-4	Q14624-4	ITIH4	Isoform 4 of Inter-alpha-trypsin inhibitor heavy chain H4	ITIH4_HUMAN	1	2.25806	1	1	1	1	1	Filtered	1	1	1	1	1	1	1	Filtered	1	1	1	1	1	1	1	1	1	1	1	1	1	1	1	1	Filtered	1	1	1	1	1	1	1	1	1	1	1
0.000822689	Q14934-11;Q14934-14;Q14934-15;Q14934-16;Q14934-17;Q14934-18;Q14934-21;Q14934-24	Q14934-11	NFATC4	Isoform 11 of Nuclear factor of activated T-cells, cytoplasmic 4;Isoform 14 of Nuclear factor of activated T-cells, cytoplasmic 4;Isoform 15 of Nuclear factor of activated T-cells, cytoplasmic 4;Isoform 16 of Nuclear factor of activated T-cells, cytoplasmic 4;Isoform 17 of Nuclear factor of activated T-cells, cytoplasmic 4;Isoform 18 of Nuclear factor of activated T-cells, cytoplasmic 4;Isoform 2…	NFAC4_HUMAN	1	1.10865	Filtered	1	Filtered	Filtered	Filtered	1	Filtered	1	Filtered	Filtered	Filtered	1	Filtered	NaN	1	Filtered	1	Filtered	Filtered	Filtered	1	Filtered	1	NaN	1	1	Filtered	1	1	Filtered	NaN	1	1	1	NaN	NaN	1	Filtered	NaN	1	Filtered	1
8.31743e-06	Q15113	Q15113	PCOLCE	Procollagen C-endopeptidase enhancer 1	PCOC1_HUMAN	6	21.3808	6	Filtered	6	6	6	6	6	6	6	6	6	6	6	Filtered	6	6	6	6	6	6	6	6	6	5	Filtered	6	6	6	6	6	5	6	6	6	6	6	6	6	5	6	6	6
1.49412e-06	Q15166	Q15166	PON3	Serum paraoxonase/lactonase 3	PON3_HUMAN	4	17.5141	4	4	4	4	4	4	4	4	4	Filtered	4	4	4	4	4	4	4	4	4	4	4	4	4	4	4	4	4	4	4	4	4	4	4	4	4	4	4	4	4	4	4	4
1.98834e-06	Q15485	Q15485	FCN2	Ficolin-2	FCN2_HUMAN	7	31.6294	7	7	7	7	7	7	7	7	7	7	7	7	7	Filtered	7	7	7	7	7	7	7	7	7	6	7	7	7	7	7	7	5	7	7	7	6	6	7	7	6	7	7	7
8.95494e-07	Q15582	Q15582	TGFBI	Transforming growth factor-beta-induced protein ig-h3	BGH3_HUMAN	11	24.3045	Filtered	11	11	11	11	11	11	11	11	11	11	11	11	9	11	Filtered	11	11	11	11	11	11	11	9	11	11	11	11	11	11	9	11	11	11	9	10	11	11	9	11	11	11
6.31539e-06	Q15848	Q15848	ADIPOQ	Adiponectin	ADIPO_HUMAN	3	21.7213	3	Filtered	3	Filtered	3	3	Filtered	3	Filtered	3	Filtered	Filtered	Filtered	Filtered	3	3	3	3	Filtered	Filtered	3	3	3	3	3	3	3	3	3	3	3	3	3	3	3	3	3	3	3	3	3	3
1.66245e-06	Q16610	Q16610	ECM1	Extracellular matrix protein 1	ECM1_HUMAN	27	83.8889	27	27	27	27	27	27	27	27	27	27	27	27	27	26	27	27	27	27	27	27	27	27	27	25	27	27	27	27	27	27	26	27	27	27	25	26	27	27	25	27	27	27
5.6125e-06	Q16777;Q6FI13	Q16777	HIST2H2AC;HIST2H2AA3	Histone H2A type 2-C;Histone H2A type 2-A	H2A2C_HUMAN;H2A2A_HUMAN	3	44.186	Filtered	Filtered	Filtered	Filtered	Filtered	Filtered	Filtered	Filtered	3	Filtered	3	3	3	Filtered	3	Filtered	3	Filtered	Filtered	3	3	3	Filtered	Filtered	Filtered	Filtered	Filtered	Filtered	Filtered	Filtered	Filtered	Filtered	Filtered	Filtered	Filtered	Filtered	Filtered	Filtered	3	Filtered	Filtered	Filtered
1.45674e-07	Q3SY00;Q3SY00-2	Q3SY00	TSGA10IP	Testis-specific protein 10-interacting protein;Isoform 2 of Testis-specific protein 10-interacting protein	T10IP_HUMAN	1	1.79856	1	1	1	1	1	1	1	1	1	1	1	1	1	1	1	1	1	1	1	1	1	1	1	1	1	1	1	1	1	1	1	1	1	1	1	1	1	1	1	1	1	1
8.41392e-07	Q5JWT2;Q9ULK4;Q9ULK4-2;Q9ULK4-3;Q9ULK4-4;Q9ULK4-5;Q9ULK4-6	Q5JWT2	MED23	Mediator of RNA polymerase II transcription subunit 23;Mediator of RNA polymerase II transcription subunit 23;Isoform 2 of Mediator of RNA polymerase II transcription subunit 23;Isoform 3 of Mediator of RNA polymerase II transcription subunit 23;Isoform 4 of Mediator of RNA polymerase II transcription subunit 23;Isoform 5 of Mediator of RNA polymerase II transcription subunit 23;Isoform 6 of Medi…	Q5JWT2_HUMAN;MED23_HUMAN;MED23_HUMAN;MED23_HUMAN;MED23_HUMAN;MED23_HUMAN;MED23_HUMAN	1	0.509461	1	1	1	1	1	1	1	1	1	1	1	1	1	1	1	1	1	1	1	1	1	1	1	1	1	1	1	1	1	1	1	1	1	1	1	1	1	1	1	1	1	1
0.000352834	Q5T123;Q9H299	Q5T123	SH3BGRL3	SH3 domain-binding glutamic acid-rich-like protein 3	Q5T123_HUMAN;SH3L3_HUMAN	1	21.5909	Filtered	Filtered	1	1	Filtered	Filtered	Filtered	Filtered	Filtered	Filtered	1	Filtered	Filtered	Filtered	Filtered	Filtered	Filtered	Filtered	Filtered	Filtered	Filtered	Filtered	Filtered	Filtered	Filtered	Filtered	Filtered	Filtered	Filtered	Filtered	Filtered	Filtered	Filtered	Filtered	Filtered	Filtered	1	Filtered	Filtered	Filtered	1	1
6.09075e-08	Q5T7N2	Q5T7N2	L1TD1	LINE-1 type transposase domain-containing protein 1	LITD1_HUMAN	1	1.04046	1	1	1	1	1	1	1	1	1	1	1	1	1	1	1	1	1	1	1	1	1	1	1	1	1	1	1	1	1	1	1	1	1	1	1	1	1	1	1	1	1	1
0.000711326	Q5VZR0;Q9H4G4	Q5VZR0	GLIPR2	Golgi-associated plant pathogenesis-related protein 1	Q5VZR0_HUMAN;GAPR1_HUMAN	1	10.1562	Filtered	Filtered	Filtered	Filtered	Filtered	Filtered	Filtered	Filtered	Filtered	Filtered	Filtered	Filtered	Filtered	Filtered	Filtered	Filtered	Filtered	Filtered	Filtered	Filtered	Filtered	1	Filtered	Filtered	Filtered	Filtered	Filtered	Filtered	Filtered	Filtered	Filtered	Filtered	Filtered	Filtered	Filtered	Filtered	Filtered	Filtered	Filtered	Filtered	Filtered	Filtered
6.15556e-06	Q6EMK4	Q6EMK4	VASN	Vasorin	VASN_HUMAN	5	10.4012	5	5	5	5	5	5	5	5	5	5	5	5	5	5	5	5	5	5	5	5	5	5	5	5	5	5	5	5	5	5	5	5	5	5	5	5	5	5	5	5	5	5
3.96684e-05	Q6P587;Q6P587-2;Q6P587-3	Q6P587	FAHD1	Acylpyruvase FAHD1, mitochondrial;Isoform 2 of Acylpyruvase FAHD1, mitochondrial;Isoform 3 of Acylpyruvase FAHD1, mitochondrial	FAHD1_HUMAN	1	6.25	Filtered	Filtered	1	1	Filtered	1	1	1	1	1	1	1	1	1	1	1	1	1	1	1	1	1	1	1	1	Filtered	Filtered	Filtered	1	Filtered	Filtered	Filtered	1	Filtered	1	Filtered	1	Filtered	1	1	1	Filtered
0.000133722	Q6UX71	Q6UX71	PLXDC2	Plexin domain-containing protein 2	PXDC2_HUMAN	4	10.775	Filtered	4	4	4	4	4	4	4	4	4	4	4	Filtered	Filtered	4	4	4	Filtered	Filtered	4	4	4	4	4	4	4	Filtered	4	4	Filtered	4	4	4	4	4	4	4	4	4	4	4	4
3.06383e-05	Q6UXB8;Q6UXB8-2	Q6UXB8	PI16	Peptidase inhibitor 16;Isoform 2 of Peptidase inhibitor 16	PI16_HUMAN	10	38.013	10	10	10	10	10	10	10	10	10	10	10	10	10	9	10	10	10	10	10	10	10	10	10	9	10	10	10	10	10	10	9	10	10	10	10	10	10	10	9	10	10	10
0.000161494	Q6UY14;Q6UY14-2;Q6UY14-3	Q6UY14	ADAMTSL4	ADAMTS-like protein 4;Isoform 2 of ADAMTS-like protein 4;Isoform 3 of ADAMTS-like protein 4	ATL4_HUMAN	2	2.88641	Filtered	Filtered	2	Filtered	Filtered	2	2	2	2	2	2	2	Filtered	Filtered	Filtered	Filtered	Filtered	Filtered	Filtered	Filtered	Filtered	2	2	2	Filtered	Filtered	Filtered	Filtered	Filtered	Filtered	2	Filtered	2	Filtered	Filtered	2	Filtered	Filtered	2	2	Filtered	Filtered
7.27335e-05	Q76LX8;Q76LX8-2;Q76LX8-3	Q76LX8	ADAMTS13	A disintegrin and metalloproteinase with thrombospondin motifs 13;Isoform 2 of A disintegrin and metalloproteinase with thrombospondin motifs 13;Isoform 3 of A disintegrin and metalloproteinase with thrombospondin motifs 13	ATS13_HUMAN	7	6.58725	Filtered	7	7	Filtered	Filtered	Filtered	7	Filtered	Filtered	Filtered	7	7	7	7	7	7	7	Filtered	7	7	7	Filtered	7	7	Filtered	Filtered	7	7	7	Filtered	7	7	7	7	Filtered	7	7	7	7	7	Filtered	Filtered
3.01571e-06	Q7L273	Q7L273	KCTD9	BTB/POZ domain-containing protein KCTD9	KCTD9_HUMAN	1	3.08483	Filtered	Filtered	Filtered	Filtered	Filtered	Filtered	Filtered	Filtered	1	Filtered	Filtered	Filtered	Filtered	Filtered	1	1	1	1	Filtered	1	Filtered	Filtered	1	Filtered	1	1	Filtered	Filtered	1	1	Filtered	Filtered	1	1	1	1	1	Filtered	1	1	1	1
2.8804e-05	Q86U17	Q86U17	SERPINA11	Serpin A11	SPA11_HUMAN	3	8.29384	Filtered	3	3	3	3	Filtered	3	3	Filtered	3	3	Filtered	3	Filtered	Filtered	Filtered	3	Filtered	Filtered	3	3	3	3	3	Filtered	3	Filtered	3	3	Filtered	3	3	3	3	3	3	3	3	3	3	3	3
6.36481e-07	Q86YA3;Q86YA3-2;Q86YA3-7	Q86YA3	ZGRF1	Protein ZGRF1;Isoform 2 of Protein ZGRF1;Isoform 7 of Protein ZGRF1	ZGRF1_HUMAN	1	0.3327	1	1	1	1	1	1	1	1	1	1	1	1	1	1	1	1	1	1	1	1	1	1	Filtered	1	1	1	1	1	1	1	1	1	1	1	1	1	1	1	1	1	1	1
0.000227506	Q86YZ3	Q86YZ3	HRNR	Hornerin	HORN_HUMAN	11	9.89474	11	Filtered	11	Filtered	Filtered	Filtered	Filtered	11	11	Filtered	Filtered	Filtered	Filtered	Filtered	Filtered	Filtered	Filtered	Filtered	Filtered	Filtered	11	11	Filtered	11	11	Filtered	Filtered	Filtered	11	Filtered	11	11	11	11	Filtered	Filtered	11	11	Filtered	Filtered	Filtered	Filtered
0.000311015	Q8N1N4;Q8N1N4-2	Q8N1N4	KRT78	Keratin, type II cytoskeletal 78;Isoform 2 of Keratin, type II cytoskeletal 78	K2C78_HUMAN	3	10.1923	Filtered	3	Filtered	Filtered	Filtered	Filtered	3	Filtered	Filtered	Filtered	Filtered	Filtered	Filtered	Filtered	Filtered	Filtered	Filtered	Filtered	Filtered	Filtered	Filtered	3	Filtered	2	3	Filtered	Filtered	Filtered	Filtered	Filtered	Filtered	Filtered	3	3	Filtered	Filtered	Filtered	3	2	Filtered	3	3
0.000756453	Q8NBJ4;Q8NBJ4-2	Q8NBJ4	GOLM1	Golgi membrane protein 1;Isoform 2 of Golgi membrane protein 1	GOLM1_HUMAN	2	5.98504	Filtered	2	2	Filtered	Filtered	2	Filtered	2	Filtered	Filtered	2	2	Filtered	Filtered	Filtered	Filtered	2	Filtered	2	Filtered	Filtered	2	Filtered	Filtered	Filtered	2	Filtered	Filtered	Filtered	Filtered	Filtered	2	Filtered	Filtered	Filtered	Filtered	2	2	2	Filtered	Filtered	Filtered
0.000133853	Q8NBP7	Q8NBP7	PCSK9	Proprotein convertase subtilisin/kexin type 9	PCSK9_HUMAN	3	8.81503	Filtered	Filtered	Filtered	Filtered	Filtered	Filtered	Filtered	3	Filtered	Filtered	Filtered	Filtered	Filtered	Filtered	Filtered	Filtered	3	Filtered	Filtered	Filtered	Filtered	Filtered	Filtered	Filtered	Filtered	Filtered	Filtered	Filtered	Filtered	Filtered	Filtered	Filtered	3	3	2	Filtered	3	3	Filtered	Filtered	Filtered	Filtered
2.01881e-05	Q8TDL5	Q8TDL5	BPIFB1	BPI fold-containing family B member 1	BPIB1_HUMAN	3	9.29752	Filtered	Filtered	Filtered	Filtered	Filtered	3	Filtered	Filtered	Filtered	Filtered	Filtered	Filtered	Filtered	3	Filtered	Filtered	3	Filtered	Filtered	Filtered	Filtered	Filtered	Filtered	Filtered	Filtered	Filtered	Filtered	Filtered	Filtered	Filtered	Filtered	3	Filtered	Filtered	Filtered	Filtered	Filtered	Filtered	Filtered	3	Filtered	3
4.56236e-05	Q8WWZ8	Q8WWZ8	OIT3	Oncoprotein-induced transcript 3 protein	OIT3_HUMAN	4	8.44037	Filtered	Filtered	4	Filtered	Filtered	4	4	4	4	4	4	4	Filtered	Filtered	4	4	4	Filtered	4	4	4	4	Filtered	4	4	4	Filtered	4	Filtered	4	4	4	4	4	Filtered	Filtered	4	4	Filtered	4	Filtered	4
2.34159e-06	Q92496;Q92496-2	Q92496	CFHR4	Complement factor H-related protein 4;Isoform 2 of Complement factor H-related protein 4	FHR4_HUMAN	4	13.4948	4	4	4	4	4	3	4	4	4	4	4	4	4	3	4	4	4	4	4	4	4	4	4	3	4	4	4	4	4	4	3	4	4	4	3	4	4	4	3	4	4	4
2.5194e-05	Q92820	Q92820	GGH	Gamma-glutamyl hydrolase	GGH_HUMAN	9	34.2767	9	9	9	9	9	9	9	9	9	9	9	9	9	9	9	9	9	9	9	9	9	9	9	9	9	9	9	9	9	9	9	9	9	9	9	9	9	9	9	9	9	9
1.26845e-07	Q92859;Q92859-2;Q92859-3;Q92859-4	Q92859	NEO1	Neogenin;Isoform 2 of Neogenin;Isoform 3 of Neogenin;Isoform 4 of Neogenin	NEO1_HUMAN	1	0.479124	1	1	1	1	1	1	1	1	1	1	1	1	1	1	1	1	1	1	1	1	1	1	1	1	1	1	1	1	1	1	1	1	1	1	1	1	1	1	1	1	1	1
2.09378e-06	Q92954-3	Q92954-3	PRG4	Isoform C of Proteoglycan 4	PRG4_HUMAN	17	17.9487	17	17	17	17	17	17	17	17	17	17	17	17	17	16	17	17	17	17	17	17	17	17	17	16	17	17	17	17	17	17	16	17	17	17	16	16	17	17	16	17	17	17
3.41975e-07	Q96IY4	Q96IY4	CPB2	Carboxypeptidase B2	CBPB2_HUMAN	13	47.5177	13	13	13	13	13	13	13	13	13	13	13	13	13	11	13	13	13	13	13	13	13	13	13	11	13	13	13	13	13	13	11	13	13	13	11	12	13	13	11	13	13	13
9.27656e-07	Q96KN2	Q96KN2	CNDP1	Beta-Ala-His dipeptidase	CNDP1_HUMAN	21	61.7357	21	21	21	21	21	21	21	21	21	21	21	21	21	20	21	21	21	21	21	21	21	21	21	19	21	21	21	21	21	21	20	21	21	21	20	20	21	21	19	21	21	21
6.09075e-08	Q96PD5	Q96PD5	PGLYRP2	N-acetylmuramoyl-L-alanine amidase	PGRP2_HUMAN	20	64.0625	20	20	20	20	20	20	20	20	20	20	20	20	20	17	20	20	20	20	20	20	20	20	20	18	20	20	20	20	20	20	17	20	20	20	19	19	20	20	19	20	20	20
7.13486e-07	Q96TA1;Q96TA1-2	Q96TA1	NIBAN2	Protein Niban 2;Isoform 2 of Protein Niban 2	NIBA2_HUMAN	1	1.20643	1	1	1	1	1	1	1	1	1	1	1	1	1	1	1	1	1	1	1	1	1	1	1	1	1	1	1	1	1	1	Filtered	1	1	1	1	1	1	1	1	1	1	1
0.000425119	Q9BUN1;Q9BUN1-2	Q9BUN1	MENT	Protein MENT;Isoform 2 of Protein MENT	MENT_HUMAN	1	4.39883	Filtered	Filtered	Filtered	Filtered	Filtered	Filtered	Filtered	Filtered	Filtered	Filtered	Filtered	Filtered	Filtered	NaN	Filtered	Filtered	Filtered	Filtered	Filtered	Filtered	Filtered	Filtered	Filtered	NaN	Filtered	Filtered	Filtered	Filtered	Filtered	Filtered	NaN	Filtered	Filtered	Filtered	Filtered	Filtered	Filtered	Filtered	NaN	Filtered	Filtered	Filtered
5.55408e-05	Q9BWP8;Q9BWP8-10;Q9BWP8-2;Q9BWP8-3;Q9BWP8-4;Q9BWP8-5;Q9BWP8-6;Q9BWP8-7;Q9BWP8-8;Q9BWP8-9	Q9BWP8	COLEC11	Collectin-11;Isoform 10 of Collectin-11;Isoform 2 of Collectin-11;Isoform 3 of Collectin-11;Isoform 4 of Collectin-11;Isoform 5 of Collectin-11;Isoform 6 of Collectin-11;Isoform 7 of Collectin-11;Isoform 8 of Collectin-11;Isoform 9 of Collectin-11	COL11_HUMAN	6	32.4723	6	6	6	6	6	6	6	6	6	6	6	6	6	Filtered	6	6	6	6	6	6	6	6	6	6	6	6	6	6	6	6	5	6	6	6	6	6	6	6	6	6	6	6
9.28602e-07	Q9BXR6	Q9BXR6	CFHR5	Complement factor H-related protein 5	FHR5_HUMAN	12	34.7979	12	12	12	12	12	12	12	12	12	12	12	12	12	10	12	12	12	12	12	12	12	12	12	10	12	12	12	12	12	12	10	12	12	12	10	10	12	12	10	12	12	12
0.000119021	Q9NPH3;Q9NPH3-2;Q9NPH3-3;Q9NPH3-5	Q9NPH3	IL1RAP	Interleukin-1 receptor accessory protein;Isoform 2 of Interleukin-1 receptor accessory protein;Isoform 3 of Interleukin-1 receptor accessory protein;Isoform 4 of Interleukin-1 receptor accessory protein	IL1AP_HUMAN	4	7.19298	4	4	4	4	Filtered	4	4	4	4	4	4	4	4	Filtered	4	4	4	Filtered	Filtered	4	4	4	4	4	4	4	4	4	4	4	4	4	4	4	4	4	4	4	4	4	4	4
3.00683e-06	Q9NZP8	Q9NZP8	C1RL	Complement C1r subcomponent-like protein	C1RL_HUMAN	10	30.8008	10	10	10	10	10	10	10	10	10	10	10	10	10	10	10	10	10	10	10	10	10	10	10	10	10	10	10	10	10	10	10	10	10	10	10	10	10	10	10	10	10	10
0.000238334	Q9UEW3;Q9UEW3-2	Q9UEW3	MARCO	Macrophage receptor MARCO;Isoform 2 of Macrophage receptor MARCO	MARCO_HUMAN	2	5.19231	Filtered	Filtered	2	Filtered	Filtered	Filtered	Filtered	Filtered	Filtered	Filtered	Filtered	Filtered	Filtered	Filtered	Filtered	Filtered	Filtered	Filtered	Filtered	Filtered	Filtered	Filtered	Filtered	Filtered	2	Filtered	Filtered	Filtered	Filtered	Filtered	Filtered	2	2	Filtered	2	Filtered	2	Filtered	Filtered	Filtered	Filtered	2
1.14827e-06	Q9UGM5	Q9UGM5	FETUB	Fetuin-B	FETUB_HUMAN	11	42.1466	11	11	11	11	11	11	11	11	11	11	11	11	11	10	11	11	11	11	11	11	11	11	11	11	11	11	11	11	11	11	10	11	11	11	11	11	11	11	11	11	11	11
7.24869e-06	Q9UHG3	Q9UHG3	PCYOX1	Prenylcysteine oxidase 1	PCYOX_HUMAN	9	25.3465	9	9	9	9	9	9	9	9	9	9	9	9	9	9	9	9	9	9	9	9	9	9	9	9	9	9	9	9	9	9	9	9	9	9	9	9	9	9	9	9	9	9
1.69085e-06	Q9UNW1;Q9UNW1-4	Q9UNW1	MINPP1	Multiple inositol polyphosphate phosphatase 1;Isoform 4 of Multiple inositol polyphosphate phosphatase 1	MINP1_HUMAN	4	13.5524	4	4	4	4	4	4	4	4	4	4	4	4	4	4	4	4	4	4	4	4	4	4	4	4	4	4	4	4	4	4	4	4	4	4	4	4	4	4	4	4	4	4
2.13929e-05	Q9Y5Y7	Q9Y5Y7	LYVE1	Lymphatic vessel endothelial hyaluronic acid receptor 1	LYVE1_HUMAN	3	8.69565	3	3	3	Filtered	3	Filtered	3	3	3	3	3	3	3	2	3	3	3	Filtered	Filtered	3	3	3	3	2	3	3	3	3	3	3	2	3	3	3	Filtered	3	3	3	2	3	3	3
1.7898e-06	Q9Y6R7	Q9Y6R7	FCGBP	IgGFc-binding protein	FCGBP_HUMAN	75	26.457	75	75	75	75	75	74	75	75	75	75	75	75	75	68	75	75	75	75	75	75	75	75	75	68	75	75	75	75	75	75	68	75	75	75	72	73	75	75	71	75	75	75
5.12963e-06	Q9Y6Z7	Q9Y6Z7	COLEC10	Collectin-10	COL10_HUMAN	2	8.66426	2	2	2	2	2	2	2	2	2	2	2	2	2	Filtered	2	Filtered	2	Filtered	2	2	2	2	2	2	2	2	Filtered	2	2	2	2	2	2	2	2	2	2	2	2	2	2	2
[truncated: 526 more columns]
