# Supplementary material for: Proteomics Identifies Circulating TIMP-1 as a Prognostic Biomarker for Diffuse Large B-Cell Lymphoma
Source: Mol Cell Proteomics. 2023 Jul 26;22(9):100625. doi: 10.1016/j.mcpro.2023.100625 (PMC10470290; doi:10.1016/j.mcpro.2023.100625)
Supplement: Supplemental Table S8 [file mmc6.xlsx]

## Sheet: Sheet1
Table S8 The full names and abbreviations of 293 differentially expressed proteins
Protein Names	Full name	Uniprot ID	Abbreviation
A1BG_HUMAN	Isoform 2 of Alpha-1B-glycoprotein	P04217-2	A1BG
A2MG_HUMAN	Alpha-2-macroglobulin	P01023	A2M
D3YTG3_HUMAN	Target of Nesh-SH3	D3YTG3	ABI3BP
ACTB_HUMAN	Actin, cytoplasmic 1	P60709	ACTB
ATS13_HUMAN	A disintegrin and metalloproteinase with thrombospondin motifs 13	Q76LX8	ADAMTS13
AFAM_HUMAN	Afamin	P43652	AFM
ANGT_HUMAN	Angiotensinogen	P01019	AGT
FETUA_HUMAN	Alpha-2-HS-glycoprotein	P02765	AHSG
B7WNR0_HUMAN	Serum albumin	B7WNR0	ALB
J3KPS3_HUMAN	Fructose-bisphosphate aldolase	J3KPS3	ALDOA
A0A3B3IS80_HUMAN	Fructose-bisphosphate aldolase	A0A3B3IS80	ALDOB
AMBP_HUMAN	Protein AMBP	P02760	AMBP
SAMP_HUMAN	Serum amyloid P-component	P02743	APCS
H0Y512_HUMAN	Adipocyte plasma membrane-associated protein (Fragment)	H0Y512	APMAP
APOA1_HUMAN	Apolipoprotein A-I	P02647	APOA1
APOA2_HUMAN	Apolipoprotein A-II	P02652	APOA2
APOA4_HUMAN	Apolipoprotein A-IV	P06727	APOA4
K7ERI9_HUMAN	Apolipoprotein C-I (Fragment)	K7ERI9	APOC1
APOC4_HUMAN	Apolipoprotein C-IV	P55056	APOC4
K7ER74_HUMAN	APOC4-APOC2 readthrough (NMD candidate)	K7ER74	APOC4-APOC2
APOE_HUMAN	Apolipoprotein E	P02649	APOE
APOF_HUMAN	Apolipoprotein F	Q13790	APOF
APOH_HUMAN	Beta-2-glycoprotein 1	P02749	APOH
APOM_HUMAN	Apolipoprotein M	O95445	APOM
ATRN_HUMAN	Isoform 2 of Attractin	O75882-2	ATRN
ZA2G_HUMAN	Zinc-alpha-2-glycoprotein	P25311	AZGP1
B2MG_HUMAN	Beta-2-microglobulin	P61769	B2M
BASP1_HUMAN	Brain acid soluble protein 1	P80723	BASP1
CHLE_HUMAN	Cholinesterase	P06276	BCHE
BLVRB_HUMAN	Flavin reductase (NADPH)	P30043	BLVRB
PMGE_HUMAN	Bisphosphoglycerate mutase	P07738	BPGM
BPIB1_HUMAN	BPI fold-containing family B member 1	Q8TDL5	BPIFB1
BTD_HUMAN	Biotinidase	P43251	BTD
C1QA_HUMAN	Complement C1q subcomponent subunit A	P02745	C1QA
C1QC_HUMAN	Complement C1q subcomponent subunit C	P02747	C1QC
A0A3B3ISR2_HUMAN	Complement C1r subcomponent	A0A3B3ISR2	C1R
C1RL_HUMAN	Complement C1r subcomponent-like protein	Q9NZP8	C1RL
C1S_HUMAN	Complement C1s subcomponent	P09871	C1S
CO2_HUMAN	Complement C2	P06681	C2
CO3_HUMAN	Complement C3	P01024	C3
CO4A_HUMAN	Complement C4-A	P0C0L4	C4A
CO4B_HUMAN	Complement C4-B	P0C0L5	C4B
C4BPA_HUMAN	C4b-binding protein alpha chain	P04003	C4BPA
CO5_HUMAN	Complement C5	P01031	C5
CO6_HUMAN	Complement component C6	P13671	C6
CO7_HUMAN	Complement component C7	P10643	C7
CO8A_HUMAN	Complement component C8 alpha chain	P07357	C8A
CO8B_HUMAN	Complement component C8 beta chain	P07358	C8B
CO8G_HUMAN	Complement component C8 gamma chain	P07360	C8G
CO9_HUMAN	Complement component C9	P02748	C9
CAH1_HUMAN	Carbonic anhydrase 1	P00915	CA1
K7EJB9_HUMAN	Calreticulin (Fragment)	K7EJB9	CALR
J3KNB4_HUMAN	Cathelicidin antimicrobial peptide	J3KNB4	CAMP
CATA_HUMAN	Catalase	P04040	CAT
C9J0J0_HUMAN	Coiled-coil domain-containing protein 126 (Fragment)	C9J0J0	CCDC126
CCL18_HUMAN	C-C motif chemokine 18	P55774	CCL18
CD14_HUMAN	Monocyte differentiation antigen CD14	P08571	CD14
C9JHR8_HUMAN	Scavenger receptor cysteine-rich type 1 protein M130	C9JHR8	CD163
H0Y5E4_HUMAN	CD44 antigen (Fragment)	H0Y5E4	CD44
CD5L_HUMAN	CD5 antigen-like	O43866	CD5L
CADH5_HUMAN	Cadherin-5	P33151	CDH5
CETP_HUMAN	Cholesteryl ester transfer protein	P11597	CETP
K7ERG9_HUMAN	Complement factor D	K7ERG9	CFD
CFAH_HUMAN	Complement factor H	P08603	CFH
A0A3B3IQ51_HUMAN	Complement factor H-related protein 2	A0A3B3IQ51	CFHR2
FHR5_HUMAN	Complement factor H-related protein 5	Q9BXR6	CFHR5
E7ETH0_HUMAN	Complement factor I	E7ETH0	CFI
PROP_HUMAN	Properdin	P27918	CFP
CLUS_HUMAN	Isoform 6 of Clusterin	P10909-6	CLU
CNDP1_HUMAN	Beta-Ala-His dipeptidase	Q96KN2	CNDP1
G3XAP6_HUMAN	Cartilage oligomeric matrix protein	G3XAP6	COMP
CERU_HUMAN	Ceruloplasmin	P00450	CP
CBPB2_HUMAN	Carboxypeptidase B2	Q96IY4	CPB2
CPN2_HUMAN	Carboxypeptidase N subunit 2	P22792	CPN2
CRP_HUMAN	C-reactive protein	P02741	CRP
A0A0C4DFP6_HUMAN	Cartilage acidic protein 1	A0A0C4DFP6	CRTAC1
K7EPK5_HUMAN	Dual-specificity protein phosphatase 3	K7EPK5	DUSP3
FBLN3_HUMAN	EGF-containing fibulin-like extracellular matrix protein 1	Q12805	EFEMP1
ENOA_HUMAN	Alpha-enolase	P06733	ENO1
ERN1_HUMAN	Serine/threonine-protein kinase/endoribonuclease IRE1	O75460	ERN1
FA10_HUMAN	Coagulation factor X	P00742	F10
FA11_HUMAN	Coagulation factor XI	P03951	F11
THRB_HUMAN	Prothrombin	P00734	F2
A0A0A0MRJ7_HUMAN	Coagulation factor V	A0A0A0MRJ7	F5
F5H8B0_HUMAN	Coagulation factor VII	F5H8B0	F7
FA9_HUMAN	Coagulation factor IX	P00740	F9
H0Y755_HUMAN	Low affinity immunoglobulin gamma Fc region receptor III-A (Fragment)	H0Y755	FCGR3A
FCN2_HUMAN	Ficolin-2	Q15485	FCN2
FCN3_HUMAN	Ficolin-3	O75636	FCN3
FIBA_HUMAN	Fibrinogen alpha chain	P02671	FGA
FIBB_HUMAN	Fibrinogen beta chain	P02675	FGB
FIBG_HUMAN	Fibrinogen gamma chain	P02679	FGG
FGL1_HUMAN	Fibrinogen-like protein 1	Q08830	FGL1
FHL3_HUMAN	Four and a half LIM domains protein 3	Q13643	FHL3
FINC_HUMAN	Isoform 1 of Fibronectin	P02751-1	FN1
FUCO_HUMAN	Tissue alpha-L-fucosidase	P04066	FUCA1
GALE_HUMAN	UDP-glucose 4-epimerase	Q14376	GALE
D6RF35_HUMAN	Vitamin D-binding protein	D6RF35	GC
A0A0C4DGZ8_HUMAN	Glycoprotein Ib (Platelet), alpha polypeptide	A0A0C4DGZ8	GP1BA
PHLD_HUMAN	Phosphatidylinositol-glycan-specific phospholipase D	P80108	GPLD1
A0A087X1J7_HUMAN	Glutathione peroxidase	A0A087X1J7	GPX3
GRN_HUMAN	Progranulin	P28799	GRN
GELS_HUMAN	Gelsolin	P06396	GSN
HABP2_HUMAN	Hyaluronan-binding protein 2	Q14520	HABP2
HBA_HUMAN	Hemoglobin subunit alpha	P69905	HBA1
G3V1N2_HUMAN	HCG1745306, isoform CRA_a	G3V1N2	HBA2
HBB_HUMAN	Hemoglobin subunit beta	P68871	HBB
HBD_HUMAN	Hemoglobin subunit delta	P02042	HBD
A0A087WXV4_HUMAN	Hepatocyte nuclear factor 4-alpha	A0A087WXV4	HNF4A
HPT_HUMAN	Haptoglobin	P00738	HP
HEMO_HUMAN	Hemopexin	P02790	HPX
HRG_HUMAN	Histidine-rich glycoprotein	P04196	HRG
ENPL_HUMAN	Endoplasmin	P14625	HSP90B1
BIP_HUMAN	Endoplasmic reticulum chaperone BiP	P11021	HSPA5
HSP7C_HUMAN	Heat shock cognate 71 kDa protein	P11142	HSPA8
ICAM1_HUMAN	Intercellular adhesion molecule 1	P05362	ICAM1
IGF2_HUMAN	Insulin-like growth factor II	P01344	IGF2
IBP2_HUMAN	Insulin-like growth factor-binding protein 2	P18065	IGFBP2
IGHA1_HUMAN	Immunoglobulin heavy constant alpha 1	P01876	IGHA1
IGHA2_HUMAN	Immunoglobulin heavy constant alpha 2	P01877	IGHA2
A0A0A0MS08_HUMAN	Immunoglobulin heavy constant gamma 1 (Fragment)	A0A0A0MS08	IGHG1
A0A286YEY4_HUMAN	Immunoglobulin heavy constant gamma 2 (Fragment)	A0A286YEY4	IGHG2
A0A286YFJ8_HUMAN	Immunoglobulin heavy constant gamma 4 (Fragment)	A0A286YFJ8	IGHG4
HV103_HUMAN	Immunoglobulin heavy variable 1-3	A0A0C4DH29	IGHV1-3
HV145_HUMAN	Immunoglobulin heavy variable 1-45	A0A0A0MS14	IGHV1-45
HV146_HUMAN	Immunoglobulin heavy variable 1-46	P01743	IGHV1-46
HV108_HUMAN	Immunoglobulin heavy variable 1-8	P0DP01	IGHV1-8
HV205_HUMAN	Immunoglobulin heavy variable 2-5	P01817	IGHV2-5
HV70D_HUMAN	Immunoglobulin heavy variable 2-70D	A0A0C4DH43	IGHV2-70D
HV313_HUMAN	Immunoglobulin heavy variable 3-13	P01766	IGHV3-13
HV315_HUMAN	Immunoglobulin heavy variable 3-15	A0A0B4J1V0	IGHV3-15
HV330_HUMAN	Immunoglobulin heavy variable 3-30	P01768	IGHV3-30
HV349_HUMAN	Immunoglobulin heavy variable 3-49	A0A0A0MS15	IGHV3-49
HV64D_HUMAN	Immunoglobulin heavy variable 3-64D	A0A0J9YX35	IGHV3-64D
HV307_HUMAN	Immunoglobulin heavy variable 3-7	P01780	IGHV3-7
A0A4W8ZXM2_HUMAN	Immunoglobulin heavy variable 3-72	A0A4W8ZXM2	IGHV3-72
HV373_HUMAN	Immunoglobulin heavy variable 3-73	A0A0B4J1V6	IGHV3-73
HV434_HUMAN	Immunoglobulin heavy variable 4-34	P06331	IGHV4-34
HV551_HUMAN	Immunoglobulin heavy variable 5-51	A0A0C4DH38	IGHV5-51
KV139_HUMAN	Immunoglobulin kappa variable 1-39	P01597	IGKV1-39
KV105_HUMAN	Immunoglobulin kappa variable 1-5	P01602	IGKV1-5
KV108_HUMAN	Immunoglobulin kappa variable 1-8	A0A0C4DH67	IGKV1-8
KVD16_HUMAN	Immunoglobulin kappa variable 1D-16	P01601	IGKV1D-16
A0A2Q2TTZ9_HUMAN	Immunoglobulin kappa variable 1-33	A0A2Q2TTZ9	IGKV1D-33
KV229_HUMAN	Immunoglobulin kappa variable 2-29	A2NJV5	IGKV2-29
KV230_HUMAN	Immunoglobulin kappa variable 2-30	P06310	IGKV2-30
A0A5H1ZRS9_HUMAN	Immunoglobulin kappa variable 2D-29	A0A5H1ZRS9	IGKV2D-29
KV320_HUMAN	Immunoglobulin kappa variable 3-20	P01619	IGKV3-20
KV37_HUMAN	Probable non-functional immunoglobulin kappa variable 3-7	A0A075B6H7	IGKV3-7
KVD15_HUMAN	Immunoglobulin kappa variable 3D-15	A0A087WSY6	IGKV3D-15
KVD20_HUMAN	Immunoglobulin kappa variable 3D-20	A0A0C4DH25	IGKV3D-20
KV401_HUMAN	Immunoglobulin kappa variable 4-1	P06312	IGKV4-1
IGLC2_HUMAN	Immunoglobulin lambda constant 2	P0DOY2	IGLC2
A0A5H1ZRQ7_HUMAN	Immunoglobulin lambda constant 7 (Fragment)	A0A5H1ZRQ7	IGLC7
C9JEE0_HUMAN	Immunoglobulin lambda-like polypeptide 1 (Fragment)	C9JEE0	IGLL1
A0A0B4J231_HUMAN	Immunoglobulin lambda-like polypeptide 5	A0A0B4J231	IGLL5
LV151_HUMAN	Immunoglobulin lambda variable 1-51	P01701	IGLV1-51
LV211_HUMAN	Immunoglobulin lambda variable 2-11	P01706	IGLV2-11
LV310_HUMAN	Immunoglobulin lambda variable 3-10	A0A075B6K4	IGLV3-10
LV325_HUMAN	Immunoglobulin lambda variable 3-25	P01717	IGLV3-25
LV327_HUMAN	Immunoglobulin lambda variable 3-27	P01718	IGLV3-27
LV39_HUMAN	Immunoglobulin lambda variable 3-9	A0A075B6K5	IGLV3-9
LV545_HUMAN	Immunoglobulin lambda variable 5-45	A0A087WSX0	IGLV5-45
LV746_HUMAN	Immunoglobulin lambda variable 7-46	A0A075B6I9	IGLV7-46
LV861_HUMAN	Immunoglobulin lambda variable 8-61	A0A075B6I0	IGLV8-61
INHBC_HUMAN	Inhibin beta C chain	P55103	INHBC
H7C0N0_HUMAN	Inter-alpha-trypsin inhibitor heavy chain H1 (Fragment)	H7C0N0	ITIH1
ITIH3_HUMAN	Inter-alpha-trypsin inhibitor heavy chain H3	Q06033	ITIH3
B7ZKJ8_HUMAN	ITIH4 protein	B7ZKJ8	ITIH4
KCTD9_HUMAN	BTB/POZ domain-containing protein KCTD9	Q7L273	KCTD9
H0YAC1_HUMAN	Plasma kallikrein (Fragment)	H0YAC1	KLKB1
KNG1_HUMAN	Kininogen-1	P01042	KNG1
K2C6B_HUMAN	Keratin, type II cytoskeletal 6B	P04259	KRT6B
K1C9_HUMAN	Keratin, type I cytoskeletal 9	P35527	KRT9
KTDAP_HUMAN	Keratinocyte differentiation-associated protein	P60985	KRTDAP
LBP_HUMAN	Lipopolysaccharide-binding protein	P18428	LBP
PLSL_HUMAN	Plastin-2	P13796	LCP1
A0A0D9SFE3_HUMAN	Leucine-rich glioma-inactivated protein 1	A0A0D9SFE3	LGI1
LMAN2_HUMAN	Vesicular integral-membrane protein VIP36	Q12907	LMAN2
A0A087X1L8_HUMAN	Ig-like domain-containing protein	A0A087X1L8	LOC102723996
APOA_HUMAN	Apolipoprotein(a)	P08519	LPA
A2GL_HUMAN	Leucine-rich alpha-2-glycoprotein	P02750	LRG1
E7EQB2_HUMAN	Lactotransferrin (Fragment)	E7EQB2	LTF
LUM_HUMAN	Lumican	P51884	LUM
LYSC_HUMAN	Lysozyme C	P61626	LYZ
MA1A1_HUMAN	Mannosyl-oligosaccharide 1,2-alpha-mannosidase IA	P33908	MAN1A1
MASP2_HUMAN	Mannan-binding lectin serine protease 2	O00187	MASP2
MUC18_HUMAN	Cell surface glycoprotein MUC18	P43121	MCAM
Q5JWT2_HUMAN	Mediator of RNA polymerase II transcription subunit 23	Q5JWT2	MED23
MMP2_HUMAN	72 kDa type IV collagenase	P08253	MMP2
MMRN1_HUMAN	Multimerin-1	Q13201	MMRN1
MRC1_HUMAN	Macrophage mannose receptor 1	P22897	MRC1
G3XAK1_HUMAN	Hepatocyte growth factor-like protein	G3XAK1	MST1
K7EIU7_HUMAN	Asparagine--tRNA ligase, cytoplasmic (Fragment)	K7EIU7	NARS1
E7EX60_HUMAN	Neuropilin-1	E7EX60	NRP1
E9PJ29_HUMAN	Out at first protein homolog	E9PJ29	OAF
A1AG1_HUMAN	Alpha-1-acid glycoprotein 1	P02763	ORM1
PCOC1_HUMAN	Procollagen C-endopeptidase enhancer 1	Q15113	PCOLCE
PCYOX_HUMAN	Prenylcysteine oxidase 1	Q9UHG3	PCYOX1
PROF1_HUMAN	Profilin-1	P07737	PFN1
PGAM1_HUMAN	Phosphoglycerate mutase 1	P18669	PGAM1
PI16_HUMAN	Peptidase inhibitor 16	Q6UXB8	PI16
PIGR_HUMAN	Polymeric immunoglobulin receptor	P01833	PIGR
PLMN_HUMAN	Plasminogen	P00747	PLG
PNPH_HUMAN	Purine nucleoside phosphorylase	P00491	PNP
PODXL_HUMAN	Podocalyxin	O00592	PODXL
PON1_HUMAN	Serum paraoxonase/arylesterase 1	P27169	PON1
PON3_HUMAN	Serum paraoxonase/lactonase 3	Q15166	PON3
PPIA_HUMAN	Peptidyl-prolyl cis-trans isomerase A	P62937	PPIA
A0A0A0MSI0_HUMAN	Peroxiredoxin-1 (Fragment)	A0A0A0MSI0	PRDX1
PRDX2_HUMAN	Peroxiredoxin-2	P32119	PRDX2
PRG4_HUMAN	Isoform C of Proteoglycan 4	Q92954-3	PRG4
A0A0U1RQQ4_HUMAN	Endothelial protein C receptor (Fragment)	A0A0U1RQQ4	PROCR
A0A0J9YYC8_HUMAN	Trypsin-2	A0A0J9YYC8	PRSS2
B5MDF5_HUMAN	GTP-binding nuclear protein Ran	B5MDF5	RAN
C9J8S2_HUMAN	Retinoic acid receptor responder protein 2 (Fragment)	C9J8S2	RARRES2
RET4_HUMAN	Retinol-binding protein 4	P02753	RBP4
RNAS1_HUMAN	Ribonuclease pancreatic	P07998	RNASE1
RNAS4_HUMAN	Ribonuclease 4	P34096	RNASE4
S10A8_HUMAN	Protein S100-A8	P05109	S100A8
S10A9_HUMAN	Protein S100-A9	P06702	S100A9
SAA1_HUMAN	Serum amyloid A-1 protein	P0DJI8	SAA1
SAA2_HUMAN	Serum amyloid A-2 protein	P0DJI9	SAA2
A0A182DWH7_HUMAN	Selenoprotein P (Fragment)	A0A182DWH7	SELENOP
LYAM1_HUMAN	L-selectin	P14151	SELL
A1AT_HUMAN	Alpha-1-antitrypsin	P01009	SERPINA1
SPA11_HUMAN	Serpin A11	Q86U17	SERPINA11
AACT_HUMAN	Alpha-1-antichymotrypsin	P01011	SERPINA3
KAIN_HUMAN	Kallistatin	P29622	SERPINA4
THBG_HUMAN	Thyroxine-binding globulin	P05543	SERPINA7
ANT3_HUMAN	Antithrombin-III	P01008	SERPINC1
IC1_HUMAN	Plasma protease C1 inhibitor	P05155	SERPING1
A0A0A0MS98_HUMAN	Band 3 anion transport protein	A0A0A0MS98	SLC4A1
SODC_HUMAN	Superoxide dismutase [Cu-Zn]	P00441	SOD1
C9JB55_HUMAN	Serotransferrin (Fragment)	C9JB55	TF
G3V0E5_HUMAN	Transferrin receptor (P90, CD71), isoform CRA_c	G3V0E5	TFRC
BGH3_HUMAN	Transforming growth factor-beta-induced protein ig-h3	Q15582	TGFBI
E7ES19_HUMAN	Thrombospondin-4	E7ES19	THBS4
TIMP1_HUMAN	Metalloproteinase inhibitor 1	P01033	TIMP1
C9JXI5_HUMAN	Transmembrane protein 198 (Fragment)	C9JXI5	TMEM198
M0QYB6_HUMAN	Trimeric intracellular cation channel type A (Fragment)	M0QYB6	TMEM38A
J3QSU6_HUMAN	Tenascin	J3QSU6	TNC
T10IP_HUMAN	Testis-specific protein 10-interacting protein	Q3SY00	TSGA10IP
TTHY_HUMAN	Transthyretin	P02766	TTR
B4DV12_HUMAN	Polyubiquitin-B	B4DV12	UBB
VCAM1_HUMAN	Vascular cell adhesion protein 1	P19320	VCAM1
VINC_HUMAN	Vinculin	P18206	VCL
VTNC_HUMAN	Vitronectin	P04004	VTN
VWF_HUMAN	von Willebrand factor	P04275	VWF
SYYC_HUMAN	Tyrosine--tRNA ligase, cytoplasmic	P54577	YARS
1433E_HUMAN	14-3-3 protein epsilon	P62258	YWHAE
1433Z_HUMAN	14-3-3 protein zeta/delta	P63104	YWHAZ
ZGRF1_HUMAN	Protein ZGRF1	Q86YA3	ZGRF1
CCL17_HUMAN	C-C motif chemokine 17	Q92583	CCL17
CCL3_HUMAN	C-C motif chemokine 3	P10147	CCL3
CFAB_HUMAN	Complement factor B	P00751	CFB
CMGA_HUMAN	Chromogranin-A	P10645	CHGA
CRF_HUMAN	Corticoliberin	P06850	CRH
CXCL5_HUMAN	C-X-C motif chemokine 5	P42830	CXCL5
DCXR_HUMAN	L-xylulose reductase	Q7Z4W1	DCXR
EDN1_HUMAN	Endothelin-1	P05305	EDN1
FABP4_HUMAN	Fatty acid-binding protein	P15090	FABP4
GAS6_HUMAN	Growth arrest-specific protein 6	Q14393	GAS6
GSHR_HUMAN	Glutathione reductase	P00390	GSR
IFNL3_HUMAN	Interferon lambda-3	Q8IZI9	IFNL3-2
IL12B_HUMAN	Interleukin-12 subunit beta	P29460	IL12B
IL1A_HUMAN	Interleukin-1 alpha	P01583	IL1A
IL27A_HUMAN	Interleukin-27 subunit alpha	Q8NEV9	IL27
IL32_HUMAN	Interleukin-32	P24001	IL32
ITB3_HUMAN	Integrin beta-3	P05106	ITGB3
SCF_HUMAN	Kit ligand	P21583	KITLG
AMPL_HUMAN	Cytosol aminopeptidase	P28838	LAP3
LRRF1_HUMAN	Leucine-rich repeat flightless-interacting protein	Q32MZ4	LRRFIP1
MLP3B_HUMAN	microtubule-associated protein 1 light chain 3 beta	Q9GZQ8	MAP1LC3B
MK_HUMAN	Midkine	P21741	MDK
MIF_HUMAN	Macrophage migration inhibitory factor	P14174	MIF
MMP1_HUMAN	Interstitial collagenase	P03956	MMP1
5NTC_HUMAN	Cytosolic purine 5'-nucleotidase	P49902	NT5C2
PLGF_HUMAN	Placenta growth factor	P49763	PGF
ELAF_HUMAN	Elafin	P19957	PI3
RCOR3_HUMAN	REST corepressor 3	Q9P2K3	RCOR3
RS15_HUMAN	40S ribosomal protein S15	P62841	S15
RS18_HUMAN	40S ribosomal protein S18	P62269	S18
RS3_HUMAN	40S ribosomal protein S3	P23396	S3
RS2_HUMAN	ribosomal protein S4	P15880	S4
RS5_HUMAN	40S ribosomal protein S5	P46782	S5
SCUB1_HUMAN	Signal peptide	Q8IWY4	SCUBE1
TNFA_HUMAN	Tumor necrosis factor	P01375	TNF
TNNI3_HUMAN	Troponin I	P19429	TNNI3
TYRP1_HUMAN	5,6-dihydroxyindole-2-carboxylic acid oxidase	P17643	TYRP1
XCL1_HUMAN	Lymphotactin	P47992	XCL1
A0A1B0GU03_HUMAN	Peptidase A1 domain-containing protein	A0A1B0GU03	A0A1B0GU03_HUMAN
B4E1Z4_HUMAN	Complement C2	B4E1Z4	B4E1Z4_HUMAN
