# Supplementary material for: Proteomics Identifies Circulating TIMP-1 as a Prognostic Biomarker for Diffuse Large B-Cell Lymphoma
Source: Mol Cell Proteomics. 2023 Jul 26;22(9):100625. doi: 10.1016/j.mcpro.2023.100625 (PMC10470290; doi:10.1016/j.mcpro.2023.100625)
Supplement: Supplemental Table S10 [file mmc7.xlsx]

## Sheet: Sheet1
Table S10. The tissue specificity and subcellular location of metaproteins.
		organ and tissue cells
Gene	Subtypes	Subcellular location	Late spermatids	Bipolar cells	Cone photoreceptor cells	Excitatory neurons	Hepatocytes	Ductal cells	Extravillous trophoblasts	Early spermatids	Distal tubular cells	Club cells	Smooth muscle cells	Langerhans cells	Cytotrophoblasts	Distal enterocytes	Paneth cells	Proximal enterocytes	Syncytiotrophoblasts	Endometrial stromal cells	Fibroblasts	Leydig cells	Peritubular cells	Endothelial cells	Hepatic stellate cells	Sertoli cells	Muller glia cells	Theca cells
YWHAZ	PS-IV	Cytoplasm	√
UBB	PS-II	Cytoplasm;Membrane;Nucleus		√	√	√
TMEM38A	PS-III	Membrane;Nucleus;Sarcoplasmic reticulum
SAA2	PS-IV	Secreted					√
SAA1	PS-IV	Secreted					√
PROCR	PS-I	Membrane							√										√		√				√	√
PGAM1	PS-IV	Cytoplasm;Cytosol							√
OAF	PS-II	NA					√		√							√											√	√
MRC1	PS-IV	Membrane																							√
MMRN1	PS-IV	Secreted																						√	√
MMP2	PS-I	Cytoplasm;Extracellular matrix;Membrane;Mitochondrion;Nucleus;Secreted							√											√	√	√	√
LMAN2	PS-III	Golgi apparatus membrane																	√
IGLV7-46	PS-I	Secreted;Cell membrane
IGLV3-27	PS-II	Secreted;Cell membrane
IGHV3-13	PS-I	Secreted;Cell membrane
HSP90B1	PS-II	Endoplasmic reticulum
FUCA1	PS-I	Lysosome													√	√	√	√	√
FGL1	PS-II	Secreted					√
ERN1	PS-III	Endoplasmic reticulum membrane
ENO1	PS-IV	Cell membrane;Cytoplasm;Membrane;Nucleus						√	√																		√
CRP	PS-IV	Secreted					√	√
CCL18	PS-IV	Secreted												√
CCDC126	PS-I	Secreted	√							√
CALR	PS-II	Cytoplasm;Endoplasmic reticulum;Extracellular matrix							√
BPIFB1	PS-III	Secreted										√
BPGM	PS-II	Cytosol									√								√
TIMP1	PS-IV	Secreted											√	√							√	√	√		√
GRN	PS-III	Secreted;Lysosome
Data resource:RNA single cell type specific nTPM from Human Protein Atlas
