# Supplementary material for: Proteomics Identifies Circulating TIMP-1 as a Prognostic Biomarker for Diffuse Large B-Cell Lymphoma
Source: Mol Cell Proteomics. 2023 Jul 26;22(9):100625. doi: 10.1016/j.mcpro.2023.100625 (PMC10470290; doi:10.1016/j.mcpro.2023.100625)
Supplement: Supplemental Table S11 [file mmc8.xlsx]

## Sheet: Sheet1
Table S11 The detection of ENO1, PGAM1 and TIMP-1 by DIA-MS in patients from discovery cohort
ENO1	PGAM1	TIMP1	PFS censor	PFS	OS censor	OS
13.3887	15.5718	19.8829	1	4	1	9
14.8781	16.7762	12.8502	1	3	0	11
15.5718	7.12882	7.12882	1	5	1	12
6.95447	6.95447	15.4871	1	4	0	8
7.03531	7.03531	16.0033	1	4	0	48
17.2565	15.0241	18.0384	1	1	1	9
18.8274	17.1049	16.5043	1	7	0	8
14.0513	14.4477	6.87394	1	12	0	17
15.9356	14.1198	15.9655	1	2	1	7
11.7765	14.7747	14.3221	1	10	0	34
7.10294	7.10294	14.9253	1	9	1	12
14.7747	16.2204	16.5043	1	4	1	11
13.6362	16.4008	17.8929	1	3	1	25
13.0546	15.1721	18.8512	1	11	1	45
12.8502	6.8466	15.7367	1	10	1	16
14.6672	17.0434	17.1687	1	2	1	9
16.4008	7.04251	17.2288	1	2	1	5
16.6088	16.1811	10.029	1	11	1	27
6.64921	6.64921	13.9846	1	0	0	12
16.2582	6.91927	17.3756	1	10	1	18
6.90638	6.90638	17.0727	1	1	1	5
15.7	18.1607	18.7104	1	4	1	7
6.86652	17.7297	6.86652	1	10	1	29
6.80407	6.80407	15.6162	1	1	0	4
6.90638	6.90638	16.1103	1	3	0	39
7.03201	7.03201	17.567	1	5	1	21
7.88183	7.88183	7.88183	1	8	1	8
6.64921	16.2204	18.3996	0	12	1	20
6.87697	6.87697	15.7781	1	6	1	20
11.3817	14.8251	18.6663	1	6	1	12
6.9272	6.9272	6.9272	1	11	0	48
6.87394	6.87394	17.1375	1	2	1	15
6.87091	6.87091	6.87091	0	12	1	45
13.0546	6.64921	16.3305	1	9	0	23
7.19073	7.19073	14.7186	1	4	1	9
16.2582	15.314	15.6605	1	5	1	7
13.5618	16.4733	16.3305	1	3	1	7
6.64921	15.0241	17.0727	1	7	1	32
6.9272	6.9272	16.7414	1	8	0	12
22.1741	17.4019	10.9209	0	12	1	24
6.79219	13.6362	15.4871	0	12	0	48
7.78677	7.78677	18.2339	0	12	0	48
6.92757	6.92757	13.9846	0	12	0	48
6.90146	6.90146	6.90146	0	12	0	48
7.04967	7.04967	7.04967	0	12	0	48
6.87091	6.87091	6.87091	0	12	0	40
8.12438	8.12438	8.12438	0	12	0	48
6.86652	6.86652	16.0033	0	12	0	48
6.96657	6.96657	6.96657	0	12	0	48
9.44483	9.44483	9.44483	0	12	0	48
7.1601	7.1601	7.1601	0	12	0	48
14.7186	6.9113	6.9113	0	12	0	36
6.64921	11.0199	6.64921	0	12	0	48
6.88926	6.88926	6.88926	0	12	0	48
18.2099	6.9272	18.5433	0	12	0	48
13.9243	6.86652	15.5263	0	12	0	48
7.42262	7.42262	15.7781	0	12	0	48
14.3744	6.86211	14.5619	0	12	0	48
13.306	12.1277	15.9356	0	12	0	48
7.1601	7.1601	16.4008	0	12	1	24
7.07659	7.07659	15.2633	0	12	0	36
17.9393	16.9224	13.0546	0	12	0	31
7.78677	7.78677	15.4407	0	12	0	48
12.232	6.79219	15.5263	0	12	1	22
6.64921	6.64921	11.6735	0	12	0	48
6.98743	6.98743	14.4477	0	12	0	48
14.8251	6.82932	16.8642	0	12	0	48
7.72524	7.72524	7.72524	0	12	0	27
6.92794	6.92794	6.92794	0	12	0	13
6.87394	6.87394	17.0727	0	12	0	48
6.90638	6.90638	13.6362	0	12	0	48
15.7	17.5961	15.4407	0	12	0	36
6.87394	6.87394	17.197	0	12	0	32
7.68545	7.68545	7.68545	0	12	0	36
6.88926	6.88926	15.2187	0	12	0	34
6.96657	6.96657	16.2962	0	12	0	48
6.82932	6.82932	18.0384	0	12	0	31
6.9113	6.9113	16.0033	0	12	0	48
15.899	15.4871	14.4477	0	12	0	48
7.64453	7.64453	7.64453	0	12	0	27
7.04967	7.04967	14.3744	0	12	0	48
15.4871	12.8502	14.6162	0	12	0	39
6.88926	6.88926	13.5618	0	12	0	48
6.86652	6.86652	18.062	0	12	1	22
11.3817	15.1721	14.3744	0	12	0	48
12.8502	14.6672	18.2995	0	12	0	48
16.4733	16.5711	17.8929	1	8	0	24
15.1265	13.8478	16.6804	0	12	0	48
13.7827	6.92757	6.92757	0	12	1	43
12.9519	6.64921	12.232	0	12	0	48
14.8251	6.86211	12.7509	0	12	1	38
7.55309	7.55309	7.55309	0	12	0	48
17.8133	6.88926	14.3221	0	12	0	12
6.82932	14.8251	15.4871	0	12	0	48
6.90638	6.90638	6.90638	0	12	0	48
6.64921	6.64921	17.0434	0	12	0	41
7.38903	7.38903	7.38903	0	12	0	40
18.9769	6.88926	16.0375	0	12	0	37
7.00799	7.00799	7.00799	0	12	0	46
14.7186	15.7781	17.2288	0	12	0	40
6.98743	6.98743	6.98743	0	12	0	39
7.03201	7.03201	15.2187	0	12	0	44
7.12882	7.12882	7.12882	0	12	0	47
13.306	16.3305	11.096	0	12	0	47
6.87697	6.87697	6.87697	0	12	0	48
6.78021	6.78021	13.0546	0	12	0	43
13.2116	14.0513	6.86211	0	12	0	34
8.04759	8.04759	8.04759	0	12	0	39
15.6162	13.4796	16.8041	0	12	0	48
6.92757	6.92757	16.0375	0	12	0	44
7.06319	7.06319	7.06319	0	12	0	33
6.96657	6.96657	6.96657	0	12	0	43
6.80795	6.80795	14.9712	0	12	0	45
6.92757	14.1198	15.5718	0	12	0	41
13.2116	6.64921	13.4796	0	12	0	34
6.88926	15.9356	6.88926	0	12	0	43
7.10294	7.10294	16.4378	0	12	0	48
16.0728	15.0241	14.6162	0	12	0	36
6.88926	14.1853	15.314	0	12	0	48
8.64227	8.64227	8.64227	0	12	0	17
8.12438	8.12438	8.12438	0	12	0	48
21.391	19.545	12.0299	1	8	1	24
6.85438	6.85438	6.85438	0	12	0	18
6.87697	6.87697	6.87697	0	12	0	17
6.90146	6.90146	15.7367	0	12	0	48
6.76606	6.76606	15.5718	0	12	1	31
6.80407	6.80407	14.8781	0	12	0	37
6.81183	6.81183	14.2529	0	12	0	48
6.88926	17.0128	18.7328	0	12	0	36
