# Supplementary material for: Proteomics Identifies Circulating TIMP-1 as a Prognostic Biomarker for Diffuse Large B-Cell Lymphoma
Source: Mol Cell Proteomics. 2023 Jul 26;22(9):100625. doi: 10.1016/j.mcpro.2023.100625 (PMC10470290; doi:10.1016/j.mcpro.2023.100625)
Supplement: Supplemental Table S12 [file mmc9.xlsx]

## Sheet: Sheet1
Table S12 The detection of TIMP-1 by ELISA in validation #1 and #2 cohorts patients
TIMP1	PFS.censor	PFS (month)	OS.censor	OS (month)	Cohort
365.149	0	11	NA	NA	Validation cohort #1
86.696	0	2	NA	NA	Validation cohort #1
584.795	0	12	NA	NA	Validation cohort #1
357.099	1	3	NA	NA	Validation cohort #1
212.227	0	12	NA	NA	Validation cohort #1
39.236	0	12	NA	NA	Validation cohort #1
141.184	0	12	NA	NA	Validation cohort #1
141.373	0	12	NA	NA	Validation cohort #1
192.354	1	16	NA	NA	Validation cohort #1
44.192	0	12	NA	NA	Validation cohort #1
112.4	0	12	NA	NA	Validation cohort #1
69.735	0	12	NA	NA	Validation cohort #1
65.297	0	12	NA	NA	Validation cohort #1
61.881	0	5	NA	NA	Validation cohort #1
110.839	0	9	NA	NA	Validation cohort #1
364.806	0	12	NA	NA	Validation cohort #1
255.676	1	1	NA	NA	Validation cohort #1
41.812	0	10	NA	NA	Validation cohort #1
11.313	0	12	NA	NA	Validation cohort #1
138.258	0	12	NA	NA	Validation cohort #1
10.018	0	12	NA	NA	Validation cohort #1
320.069	1	1	NA	NA	Validation cohort #1
134.632	0	4	NA	NA	Validation cohort #1
394.507	1	8	NA	NA	Validation cohort #1
198.472	1	9	NA	NA	Validation cohort #1
256.537	1	2	NA	NA	Validation cohort #1
25.474	0	12	NA	NA	Validation cohort #1
11.25	1	9	NA	NA	Validation cohort #1
213.081	0	12	NA	NA	Validation cohort #1
27.091	0	12	NA	NA	Validation cohort #1
27.455	0	12	NA	NA	Validation cohort #1
54.02	0	12	NA	NA	Validation cohort #1
124.328	0	12	NA	NA	Validation cohort #1
84.715	0	12	NA	NA	Validation cohort #1
240.556	0	12	NA	NA	Validation cohort #1
793.71	0	12	NA	NA	Validation cohort #1
148.408	0	12	NA	NA	Validation cohort #1
91.344	0	12	NA	NA	Validation cohort #1
29.751	0	12	NA	NA	Validation cohort #1
44.647	0	8	NA	NA	Validation cohort #1
75.58	0	12	NA	NA	Validation cohort #1
1.90505	0	12	NA	NA	Validation cohort #1
48.441	0	12	NA	NA	Validation cohort #1
37.136	1	4	NA	NA	Validation cohort #1
38.585	0	12	NA	NA	Validation cohort #1
119.393	0	12	NA	NA	Validation cohort #1
10.319	0	12	NA	NA	Validation cohort #1
88.656	0	12	NA	NA	Validation cohort #1
211.289	0	12	NA	NA	Validation cohort #1
436.339	1	9	NA	NA	Validation cohort #1
125.672	1	12	NA	NA	Validation cohort #1
85.212	1	10	NA	NA	Validation cohort #1
38.508	0	12	NA	NA	Validation cohort #1
88.908	0	12	NA	NA	Validation cohort #1
143.326	0	6	NA	NA	Validation cohort #1
247.409	0	12	NA	NA	Validation cohort #1
217.54	0	12	NA	NA	Validation cohort #1
101.592	0	12	NA	NA	Validation cohort #1
44.878	0	12	NA	NA	Validation cohort #1
116.516	0	12	NA	NA	Validation cohort #1
0	0	12	NA	NA	Validation cohort #1
13.798	0	12	NA	NA	Validation cohort #1
50.702	0	12	NA	NA	Validation cohort #1
244.7	0	12	NA	NA	Validation cohort #1
60.096	0	12	NA	NA	Validation cohort #1
88.2399	0	12	NA	NA	Validation cohort #1
180.636	0	12	NA	NA	Validation cohort #1
140.838	0	12	NA	NA	Validation cohort #1
183.732	1	1	1	3	Validation cohort #2
188.701	1	1	1	6	Validation cohort #2
215.417	1	2	1	7	Validation cohort #2
259.197	0	12	0	12	Validation cohort #2
355.006	0	12	0	12	Validation cohort #2
314.322	0	12	0	12	Validation cohort #2
92.5082	1	5	1	8	Validation cohort #2
163.546	1	4	1	9	Validation cohort #2
80.3924	1	10	1	10	Validation cohort #2
91.1104	1	5	1	12	Validation cohort #2
281.017	1	8	1	16	Validation cohort #2
146.388	1	12	1	18	Validation cohort #2
99.629	1	14	1	19	Validation cohort #2
191.003	1	9	0	21	Validation cohort #2
66.8423	1	16	1	29	Validation cohort #2
148.868	1	12	0	34	Validation cohort #2
231.995	1	35	1	39	Validation cohort #2
82.9345	0	53	0	53	Validation cohort #2
81.3705	0	54	0	54	Validation cohort #2
95.7816	0	54	0	54	Validation cohort #2
129.235	0	55	0	55	Validation cohort #2
128.34	0	57	0	57	Validation cohort #2
173.101	0	59	0	59	Validation cohort #2
166.248	1	14	0	59	Validation cohort #2
201.402	0	59	0	59	Validation cohort #2
229.633	0	61	0	61	Validation cohort #2
124.615	1	35	1	63	Validation cohort #2
139.701	0	64	0	64	Validation cohort #2
96.8694	0	65	0	65	Validation cohort #2
261.098	1	11	1	68	Validation cohort #2
100.981	0	70	0	70	Validation cohort #2
156.056	0	78	0	78	Validation cohort #2
106.114	0	78	0	78	Validation cohort #2
100.594	0	80	0	80	Validation cohort #2
83.4777	0	81	0	81	Validation cohort #2
129.123	0	83	0	83	Validation cohort #2
192.314	0	89	0	89	Validation cohort #2
132.85	1	7	0	89	Validation cohort #2
72.0286	0	90	0	90	Validation cohort #2
184.767	0	90	0	90	Validation cohort #2
122.749	0	91	0	91	Validation cohort #2
163.945	0	91	0	91	Validation cohort #2
172.223	0	92	0	92	Validation cohort #2
216.841	0	94	0	94	Validation cohort #2
168.227	0	94	0	94	Validation cohort #2
146.847	0	95	0	95	Validation cohort #2
131.725	0	96	0	96	Validation cohort #2
172.033	0	96	0	96	Validation cohort #2
170.163	0	100	0	100	Validation cohort #2
304.011	0	103	0	103	Validation cohort #2
102.68	0	107	0	107	Validation cohort #2
119.937	0	107	0	107	Validation cohort #2
71.6391	0	108	0	108	Validation cohort #2
112.007	0	109	0	109	Validation cohort #2
109.021	0	110	0	110	Validation cohort #2
85.6969	0	111	0	111	Validation cohort #2
105.984	0	112	0	112	Validation cohort #2
211.979	0	113	0	113	Validation cohort #2
113.647	0	114	0	114	Validation cohort #2
105.767	0	114	1	114	Validation cohort #2
98.8363	0	115	0	115	Validation cohort #2
85.7389	0	116	0	116	Validation cohort #2
249.215	1	10	0	120	Validation cohort #2
81.1623	0	128	0	128	Validation cohort #2
122.683	0	91	0	91	Validation cohort #2
105.054	0	60	0	60	Validation cohort #2
163.406	0	91	0	91	Validation cohort #2
108	0	82	0	82	Validation cohort #2
259.134	0	77	0	77	Validation cohort #2
215.817	1	2	1	7	Validation cohort #2
247.584	1	8	1	18	Validation cohort #2
192.144	1	5	1	14	Validation cohort #2
109.543	0	88	0	88	Validation cohort #2
115.137	0	60	0	60	Validation cohort #2
90.0536	0	107	0	107	Validation cohort #2
244.487	0	44	0	44	Validation cohort #2
118.37	1	7	1	12	Validation cohort #2
95.4195	0	90	0	90	Validation cohort #2
496.24	0	108	0	108	Validation cohort #2
164.227	0	89	0	89	Validation cohort #2
188.29	1	71	1	75	Validation cohort #2
104.946	0	86	0	86	Validation cohort #2
217.642	0	83	0	83	Validation cohort #2
133.345	0	116	0	116	Validation cohort #2
135.894	1	11	0	101	Validation cohort #2
114.677	0	116	0	116	Validation cohort #2
122.683	0	108	0	108	Validation cohort #2
